# Supplementary material for: Correction: Context-dependent deposition and regulation of mRNAs in P-bodies
Source: eLife. 2018 Aug 23;7:e41300. doi: 10.7554/eLife.41300 (PMC6107332; doi:10.7554/eLife.41300)
Supplement: Supplementary file 3. [file elife-41300-supp3.xlsx]

## Sheet: Total RNA-Seq expDesign
Condition	Replicate
unstressed control	R1
unstressed control	R2
unstressed control	R3
Glucose starvation	R1
Glucose starvation	R2
Glucose starvation	R3
Sodium osmotic stress	R1
Sodium osmotic stress	R2
Sodium osmotic stress	R3
Calcium osmotic stress	R1
Calcium osmotic stress	R2
Calcium osmotic stress	R3

## Sheet: Glucose (without triple_common)
GeneID	GeneName	logFC	logCPM	LR	PValue	FDR
YIR034C	LYS1	0.917084	8.42656	16.424	5.06398e-05	0.0124459
YLR076C	YLR076C	1.52083	2.17232	14.6829	0.000127192	0.0218178
YJR047C	ANB1	1.85984	3.15135	13.1016	0.000295039	0.0354506
YJR009C	TDH2	0.825286	12.2112	12.1616	0.000487847	0.0472237

## Sheet: Na+ (without triple_common)
GeneID	GeneName	logFC	logCPM	LR	PValue	FDR
YKR005C	YKR005C	1.71116	3.80275	22.0383	2.67264e-06	1.50062e-05
YBR148W	YSW1	1.82129	2.84042	21.6038	3.35185e-06	1.85691e-05
YER053C-A	YER053C-A	2.72645	6.52758	18.197	1.99195e-05	9.33319e-05
YBR182C	SMP1	1.47272	5.1508	17.5508	2.79736e-05	0.00012689
YBR114W	RAD16	1.0561	6.60811	17.0246	3.68978e-05	0.000163396
YCR020C	PET18	1.64754	3.77292	14.7609	0.000122037	0.000483765
YFL041W-A	YFL041W-A	1.30137	2.73011	14.5106	0.000139371	0.000546072
YMR036C	MIH1	1.0888	5.25125	14.4266	0.000145726	0.000567271
YOR267C	HRK1	0.937489	7.03234	14.3344	0.000153046	0.000591933
YJR149W	YJR149W	1.24811	4.74565	13.6729	0.000217569	0.000814677
YOL126C	MDH2	0.933813	7.61679	13.2766	0.000268736	0.00098579
YLR403W	SFP1	0.94334	6.31282	13.1107	0.000293607	0.00106761
YMR320W	YMR320W	2.02267	3.31948	12.965	0.000317369	0.00114325
YMR293C	HER2	0.944418	5.04157	12.7164	0.00036246	0.00129447
YGR046W	TAM41	0.921507	5.8679	12.6462	0.000376332	0.00134223
YDR154C	YDR154C	0.795317	6.17082	12.4786	0.000411647	0.00146111
YLR142W	PUT1	1.5464	3.92481	12.2416	0.000467366	0.00163988
YDL210W	UGA4	1.17219	2.84199	12.0332	0.000522599	0.001816
YPL137C	GIP3	0.833456	6.62909	11.976	0.00053889	0.00186422
YNL158W	PGA1	0.791214	5.14111	11.544	0.000679688	0.00229836
YDR126W	SWF1	0.968395	4.2648	11.5372	0.000682163	0.00230241
YML003W	YML003W	1.07836	4.00371	11.5228	0.000687469	0.00231857
YDR155C	CPR1	0.80886	11.1623	11.4335	0.000721322	0.00241498
YIL146C	ATG32	0.879351	4.20975	11.3627	0.000749336	0.00249794
YNL128W	TEP1	1.12829	2.65638	11.3151	0.000768809	0.00255028
YNL230C	ELA1	0.88797	4.71492	11.1643	0.000833866	0.00274419
YPL258C	THI21	1.23166	4.2642	10.985	0.000918544	0.00299914
YML053C	YML053C	1.01235	5.15972	10.9076	0.000957699	0.00310635
YPR193C	HPA2	1.29543	2.51778	10.8768	0.000973769	0.00315279
YGR143W	SKN1	1.06111	6.55215	10.7755	0.0010285	0.00331358
YGL190C	CDC55	0.88381	6.37566	10.7535	0.00104082	0.00334984
YDR151C	CTH1	0.919109	6.39291	10.7065	0.0010676	0.00342176
YOR044W	IRC23	1.25958	4.23815	10.6428	0.00110498	0.0035332
YMR201C	RAD14	0.774343	5.22773	10.4018	0.0012589	0.00397544
YLR194C	YLR194C	1.7617	9.69159	10.3143	0.00132002	0.00413519
YAL054C	ACS1	0.995893	4.32574	10.2716	0.00135097	0.00422726
YNL279W	PRM1	1.16091	2.74766	10.2505	0.00136645	0.00427076
YGR023W	MTL1	1.51414	5.56472	10.128	0.0014603	0.00452225
YER139C	RTR1	0.74887	4.99758	9.98518	0.00157805	0.00484527
YPL005W	AEP3	0.837004	4.45319	9.94442	0.00161338	0.00494251
YPL228W	CET1	0.74831	6.08706	9.84935	0.00169892	0.00518401
YOL091W	SPO21	1.3361	2.29733	9.7691	0.00177469	0.00537276
YOR027W	STI1	0.833532	8.37511	9.62717	0.0019172	0.00575587
YBR054W	YRO2	1.59198	6.79943	9.60358	0.00194198	0.00582057
YNR064C	YNR064C	2.47626	2.70452	9.47659	0.0020811	0.00618951
YIL024C	YIL024C	1.49884	3.40454	9.44435	0.002118	0.00626557
YIL006W	YIA6	1.12713	3.02603	9.36749	0.00220868	0.00647982
YNL203C	YNL203C	0.965191	2.31317	9.30723	0.00228251	0.00667833
YER051W	JHD1	0.725364	5.19593	9.28346	0.00231233	0.0067473
YOL011W	PLB3	0.81086	6.04395	9.23529	0.00237394	0.00689731
YNR058W	BIO3	1.00356	4.28282	9.00669	0.00268993	0.00771589
YDL173W	PAR32	0.755266	6.828	8.95001	0.00277469	0.00792119
YHL042W	YHL042W	1.19723	2.48068	8.91118	0.0028343	0.00808285
YDR480W	DIG2	0.851095	4.83885	8.8632	0.00290977	0.00827738
YOL100W	PKH2	0.65216	6.12897	8.81174	0.00299298	0.00846837
YEL023C	YEL023C	0.909138	5.0408	8.76851	0.00306475	0.00865333
YHR131C	YHR131C	0.654031	5.94785	8.74483	0.00310481	0.00875729
YCL044C	MGR1	0.722872	5.2711	8.71497	0.00315608	0.00888798
YER017C	AFG3	0.69827	6.74897	8.6907	0.00319838	0.00899306
YER142C	MAG1	0.981183	5.23336	8.6792	0.00321862	0.00903119
YPR106W	ISR1	0.86469	5.37748	8.65714	0.00325783	0.00912698
YLL057C	JLP1	1.13937	3.10397	8.58108	0.00339674	0.00947885
YLR260W	LCB5	0.664692	6.05402	8.5807	0.00339745	0.00947885
YJR122W	IBA57	0.684282	5.48002	8.48549	0.00357991	0.00992136
YHR071W	PCL5	0.966722	7.40505	8.42988	0.00369105	0.0102032
YPL189C-A	COA2	1.16187	4.8749	8.41929	0.00371261	0.0102523
YIL049W	DFG10	1.08844	4.87445	8.3202	0.00392067	0.0107828
YPL060W	MFM1	0.754703	4.69855	8.29482	0.00397584	0.0109031
YCL027W	FUS1	0.912742	3.95844	8.26694	0.00403734	0.0110419
YLR109W	AHP1	0.850978	10.9466	8.21905	0.00414529	0.0112915
YCR075C	ERS1	0.823328	5.1284	8.20982	0.00416644	0.0113377
YDL183C	YDL183C	1.07102	4.39416	8.20809	0.00417039	0.0113427
YLR211C	YLR211C	0.840466	4.02296	8.09146	0.00444744	0.0119877
YJL049W	YJL049W	0.744735	5.27035	8.02689	0.00460878	0.0123917
YBR063C	YBR063C	0.780507	5.14251	8.00858	0.00465561	0.012499
YDL132W	CDC53	0.630651	7.40787	8.00152	0.0046738	0.0125416
YPR158W	CUR1	1.38262	6.08412	7.99487	0.004691	0.0125748
YDR525W-A	SNA2	0.747255	4.74012	7.99404	0.00469316	0.0125748
YOR180C	DCI1	0.995463	3.90944	7.97413	0.00474505	0.0126949
YGR197C	SNG1	0.858337	4.7625	7.92303	0.00488094	0.0130199
YKL090W	CUE2	0.801249	4.72686	7.87734	0.00500582	0.0133267
YLR094C	GIS3	0.730428	5.23925	7.8746	0.0050134	0.0133337
YBR287W	YBR287W	0.908873	8.55624	7.81263	0.00518824	0.0137649
YDR263C	DIN7	0.926086	3.4691	7.80382	0.00521359	0.0138186
YMR257C	PET111	0.776638	4.7579	7.72809	0.00543683	0.01434
YHR001W	OSH7	0.627057	6.54887	7.69081	0.00555028	0.0146155
YPR109W	YPR109W	0.638612	5.83821	7.67374	0.00560302	0.0147423
YMR317W	YMR317W	1.66107	2.42613	7.67151	0.00560995	0.0147534
YKL218C	SRY1	1.3875	6.94218	7.66203	0.00563951	0.0148239
YHR157W	REC104	0.91356	2.14277	7.64949	0.00567885	0.0149056
YMR002W	MIC17	0.6682	7.74932	7.63361	0.00572905	0.0150301
YBR037C	SCO1	0.940812	5.11728	7.62953	0.00574204	0.0150495
YNL006W	LST8	0.639262	6.24706	7.62249	0.0057645	0.0151011
YDL119C	YDL119C	0.640978	5.29881	7.60877	0.0058085	0.0152016
YGL178W	MPT5	0.644501	6.07482	7.55538	0.00598311	0.0156208
YHR049W	FSH1	0.983869	7.85516	7.54006	0.0060342	0.0157238
YLL056C	YLL056C	0.812198	3.81646	7.51154	0.00613049	0.015944
YPL036W	PMA2	1.11369	4.19081	7.50862	0.00614044	0.0159622
YIL030W-A	YIL030W-A	0.918424	2.34708	7.48631	0.00621698	0.0161301
YDR422C	SIP1	0.611199	6.0824	7.48155	0.00623343	0.0161651
YDR350C	ATP22	0.704786	6.09043	7.474	0.00625962	0.0162252
YBR122C	MRPL36	0.796201	6.46728	7.46868	0.00627817	0.0162655
YDR027C	VPS54	0.617951	6.19621	7.43144	0.0064094	0.0165603
YMR073C	IRC21	0.614093	5.54482	7.35637	0.00668258	0.0171815
YOR328W	PDR10	0.837166	5.69861	7.30963	0.00685862	0.0176174
YPR168W	NUT2	0.731274	4.20871	7.30428	0.00687905	0.0176615
YNL063W	MTQ1	0.794341	4.91922	7.29481	0.00691542	0.0177324
YLR189C	ATG26	0.608378	6.38544	7.29452	0.00691654	0.0177324
YHR150W	PEX28	0.598828	5.38578	7.27615	0.00698762	0.0179062
YPL104W	MSD1	0.652051	5.74046	7.26349	0.00703702	0.0180209
YDL160C	DHH1	0.640532	6.7764	7.24101	0.00712567	0.0182254
YLR297W	YLR297W	1.40095	3.79929	7.14402	0.00752142	0.019129
YPL077C	YPL077C	0.698252	4.22784	7.13627	0.00755399	0.0191938
YMR171C	EAR1	0.8304	6.59532	7.10706	0.00767811	0.0194726
YCL043C	PDI1	0.679066	10.1692	7.09235	0.00774136	0.0196054
YOR367W	SCP1	0.680838	6.02891	7.0882	0.00775933	0.0196417
YOL164W	BDS1	0.710055	5.34288	7.08049	0.00779279	0.019704
YDR438W	THI74	0.711058	4.3668	7.07685	0.00780861	0.0197295
YOR177C	MPC54	0.858782	3.10559	7.07329	0.00782415	0.0197595
YML041C	VPS71	0.782487	4.23768	7.06773	0.00784846	0.0197932
YDR249C	YDR249C	0.836875	4.69402	7.04348	0.00795542	0.0200536
YEL016C	NPP2	0.585246	5.77882	7.03823	0.00797877	0.0201031
YDL159W	STE7	0.636333	5.06643	7.00946	0.00810802	0.0203529
YML059C	NTE1	0.866375	6.55957	7.00314	0.0081367	0.0204154
YPL001W	HAT1	0.718718	5.60163	6.96265	0.00832286	0.0208438
YKL019W	RAM2	0.585672	7.12671	6.95895	0.00834008	0.0208579
YDR383C	NKP1	0.750189	4.83845	6.95196	0.00837274	0.0209106
YPR065W	ROX1	1.18282	7.23137	6.92095	0.00851916	0.0212468
YGL206C	CHC1	0.647977	8.26814	6.90903	0.00857616	0.0213693
YBL013W	FMT1	0.836743	2.34308	6.87528	0.00873958	0.0217302
YNR049C	MSO1	0.635137	5.13183	6.86546	0.00878776	0.0218061
YDR036C	EHD3	0.606042	6.20019	6.80956	0.00906711	0.022376
YOR076C	SKI7	0.663953	5.68869	6.76416	0.00930068	0.0228482
YGR142W	BTN2	1.69762	8.07114	6.73437	0.00945726	0.0231696
YKL087C	CYT2	0.750894	5.88488	6.73054	0.00947761	0.023209
YKL005C	BYE1	0.659539	5.65138	6.70543	0.00961198	0.0234848
YIL002C	INP51	0.594092	6.28265	6.69672	0.00965903	0.0235798
YMR060C	SAM37	0.676095	5.68089	6.66614	0.00982619	0.0239541
YER184C	YER184C	1.35489	6.23375	6.6394	0.00997473	0.0242943
YLR376C	PSY3	0.87757	3.41505	6.63299	0.0100107	0.0243599
YOL107W	YOL107W	0.806093	5.80116	6.62669	0.0100462	0.0244243
YOR122C	PFY1	0.675831	9.23682	6.62361	0.0100636	0.0244557
YDL002C	NHP10	0.578219	5.99193	6.61288	0.0101244	0.0245729
YER019W	ISC1	0.573679	6.34545	6.61207	0.010129	0.0245729
YAL040C	CLN3	0.779922	6.37948	6.61189	0.01013	0.0245729
YFR020W	YFR020W	0.724217	4.60253	6.59515	0.0102257	0.0247938
YNL212W	VID27	0.564939	7.16001	6.56523	0.010399	0.025169
YPR121W	THI22	0.702056	4.58708	6.54682	0.0105072	0.0253855
YJL056C	ZAP1	0.711482	4.73044	6.54681	0.0105072	0.0253855
YER075C	PTP3	0.683037	5.34399	6.4941	0.0108233	0.0260327
YDR288W	NSE3	0.553016	5.60447	6.4846	0.0108813	0.0261347
YHR116W	COX23	0.803541	4.55703	6.47898	0.0109157	0.0261852
YOL025W	LAG2	0.595051	5.0629	6.478	0.0109218	0.0261881
YAL015C	NTG1	0.564309	5.43708	6.44002	0.0111577	0.0266828
YPR198W	SGE1	0.817925	7.07035	6.43112	0.0112138	0.0267584
YOR037W	CYC2	0.582142	5.44113	6.42578	0.0112476	0.0268265
YGR209C	TRX2	0.640397	8.47518	6.41465	0.0113183	0.0269713
YBL080C	PET112	0.649124	4.625	6.41302	0.0113287	0.0269842
YOL081W	IRA2	0.706825	7.68115	6.41049	0.0113448	0.0270108
YHR056C	RSC30	0.600121	5.6185	6.39896	0.0114187	0.02716
YER183C	FAU1	0.574454	5.72787	6.38992	0.011477	0.0272535
YCL004W	PGS1	0.634921	5.0839	6.38409	0.0115148	0.0273072
YOR316C	COT1	0.611999	6.77058	6.38299	0.0115219	0.0273122
YIL120W	QDR1	0.703658	4.79915	6.37001	0.0116065	0.0274644
YDR090C	YDR090C	0.560966	5.43607	6.3634	0.0116498	0.0275428
YJL174W	KRE9	0.60654	7.90273	6.32792	0.0118852	0.028059
YHL008C	YHL008C	0.650247	5.41799	6.30319	0.0120521	0.0283647
YOL026C	MIM1	0.635671	5.39308	6.27411	0.0122514	0.0287396
YNR060W	FRE4	2.03582	6.80812	6.24621	0.0124459	0.0291447
YBR163W	EXO5	0.654646	5.638	6.2422	0.0124742	0.0291856
YDL134C	PPH21	0.602802	7.50748	6.22794	0.012575	0.0293961
YDL098C	SNU23	0.61976	4.59603	6.18676	0.012871	0.0300489
YFL055W	AGP3	1.01684	3.4924	6.16578	0.0130245	0.030368
YAL001C	TFC3	0.547222	6.26812	6.15063	0.0131366	0.0305897
YBR105C	VID24	0.733741	6.9059	6.14618	0.0131696	0.0306272
YBR201C-A	YBR201C-A	1.13892	2.72595	6.1403	0.0132135	0.0307159
YBL075C	SSA3	0.758983	5.41522	6.13584	0.0132468	0.0307803
YNL041C	COG6	0.576599	6.27486	6.12502	0.0133282	0.0309295
YKR014C	YPT52	0.595517	7.20817	6.10195	0.0135033	0.0313088
YIL153W	RRD1	0.636761	5.98501	6.0886	0.0136057	0.0315057
YDR518W	EUG1	0.703792	6.32607	6.03662	0.0140121	0.0323222
YMR066W	SOV1	0.581004	5.13977	6.03481	0.0140264	0.0323415
YML030W	AIM31	0.66835	5.84597	6.02085	0.0141378	0.0325845
YBR129C	OPY1	0.59553	5.55075	6.00119	0.0142962	0.0328655
YKL011C	CCE1	0.611944	4.94511	5.96876	0.0145616	0.0334045
YDR501W	PLM2	1.46884	3.71948	5.944	0.0147674	0.0338194
YLR134W	PDC5	0.70921	4.92079	5.93538	0.0148399	0.0339472
YAL032C	PRP45	0.736313	4.53604	5.9199	0.0149708	0.0342127
YMR311C	GLC8	0.60964	7.01933	5.89394	0.0151931	0.0347059
YJL196C	ELO1	0.874975	8.26485	5.89017	0.0152256	0.0347656
YDR430C	CYM1	0.534477	6.61446	5.8846	0.0152739	0.0348317
YKL098W	MTC2	0.519465	5.87386	5.873	0.0153748	0.0350172
YAL009W	SPO7	0.552798	5.24891	5.87212	0.0153825	0.0350172
YMR247C	RKR1	0.586626	6.8355	5.86568	0.0154389	0.0351192
YIL106W	MOB1	0.630422	6.20327	5.86415	0.0154523	0.0351349
YOR147W	MDM32	0.598835	5.57273	5.85771	0.015509	0.0352489
YNR061C	YNR061C	0.548269	6.3298	5.83716	0.0156911	0.035603
YOL009C	MDM12	0.589293	4.97807	5.83238	0.0157338	0.0356849
YDL109C	YDL109C	0.645581	4.50982	5.80678	0.0159645	0.0361323
YGL098W	USE1	0.525728	5.43913	5.77782	0.0162297	0.0366711
YPR001W	CIT3	1.17853	2.95091	5.7516	0.0164737	0.0371448
YLR315W	NKP2	0.732424	2.98176	5.70925	0.0168758	0.0379565
YFR007W	YFH7	0.648895	4.87067	5.66703	0.0172867	0.0388322
YFR046C	CNN1	0.593772	4.72435	5.66472	0.0173095	0.0388666
YKL001C	MET14	1.00814	7.09517	5.66402	0.0173164	0.0388666
YLR422W	YLR422W	0.546598	6.43686	5.64531	0.0175021	0.0392346
YBL005W	PDR3	0.583645	5.25031	5.64427	0.0175125	0.0392416
YHR050W	SMF2	0.514716	6.82405	5.63219	0.0176336	0.0394803
YDR293C	SSD1	0.555623	8.41549	5.6234	0.0177223	0.039646
YMR095C	SNO1	1.29915	2.23413	5.59714	0.0179898	0.0401946
YLR256W	HAP1	0.841141	6.15721	5.52392	0.0187582	0.0416361
YDR270W	CCC2	0.584659	5.44119	5.51336	0.0188718	0.0418367
YER169W	RPH1	0.691834	5.91381	5.49328	0.0190898	0.0422852
YGL057C	GEP7	0.643881	3.90077	5.45527	0.0195094	0.0430736
YBL038W	MRPL16	0.544933	5.91728	5.44901	0.0195794	0.0431928
YLR317W	YLR317W	0.727112	2.73371	5.42081	0.0198981	0.0438245
YPL270W	MDL2	0.554322	6.5938	5.41641	0.0199483	0.0438992
YBR278W	DPB3	0.551682	5.18974	5.3937	0.0202096	0.0444201
YJR106W	ECM27	0.815589	5.90098	5.37523	0.0204247	0.0448199
YDR461W	MFA1	0.824563	6.59663	5.34227	0.0208143	0.0455824
YNR032W	PPG1	0.55233	5.7892	5.33611	0.020888	0.0457067
YMR027W	YMR027W	0.575622	7.57803	5.31172	0.0211825	0.0462575
YDR099W	BMH2	0.541828	8.88309	5.2996	0.0213303	0.0465239
YJR011C	YJR011C	0.699871	4.96017	5.29721	0.0213596	0.0465529
YDL138W	RGT2	0.579517	5.0365	5.29095	0.0214365	0.0466615
YNL204C	SPS18	0.700388	2.83613	5.25667	0.0218629	0.047494
YDR393W	SHE9	0.561297	5.22009	5.22641	0.0222464	0.0482884
YDL190C	UFD2	0.515576	7.10748	5.2212	0.0223131	0.0483943
YER149C	PEA2	0.614261	5.7309	5.19013	0.0227155	0.049188
YPL264C	YPL264C	0.703483	3.02617	5.17638	0.0228959	0.0495392
YDL188C	PPH22	0.515749	6.54854	5.17028	0.0229765	0.0496937
YDL180W	YDL180W	0.526159	5.65281	5.16061	0.0231048	0.0499311

## Sheet: Ca2+(without triple_common)
GeneID	GeneName	logFC	logCPM	LR	PValue	FDR
YNL020C	ARK1	1.29082	6.20663	20.2153	6.91968e-06	3.41064e-05
YGR055W	MUP1	2.07065	8.6904	17.9413	2.27826e-05	0.000100972
YLR194C	YLR194C	2.3515	9.69159	17.6419	2.66642e-05	0.000116082
YNR032W	PPG1	0.954282	5.7892	15.7915	7.0719e-05	0.000281574
YER184C	YER184C	2.13481	6.23375	15.7258	7.32169e-05	0.00029045
YNL027W	CRZ1	1.50589	7.08827	15.5767	7.92228e-05	0.000312442
YJL110C	GZF3	0.847479	5.63196	15.4499	8.47217e-05	0.00033219
YLR142W	PUT1	1.74273	3.92481	15.3935	8.7288e-05	0.000341263
YBR182C	SMP1	1.31384	5.1508	14.079	0.000175291	0.00063568
YMR009W	ADI1	1.10204	7.81294	14.0386	0.000179093	0.000647777
YDL173W	PAR32	0.931267	6.828	13.5389	0.000233668	0.0008247
YJR151C	DAN4	1.0208	4.26221	13.3766	0.000254781	0.000892808
YJR106W	ECM27	1.29484	5.90098	13.3086	0.000264198	0.000919339
YOL025W	LAG2	0.850851	5.0629	13.2073	0.000278855	0.000966517
YDR169C	STB3	0.836995	6.16228	13.0029	0.000311013	0.00106648
YOL164W	BDS1	0.963814	5.34288	12.9693	0.000316643	0.00108086
YPL265W	DIP5	0.921312	7.89039	12.8691	0.000334047	0.00113129
YDL059C	RAD59	1.13564	4.12151	12.8544	0.00033669	0.0011378
YJL212C	OPT1	1.21669	5.96024	12.5334	0.000399746	0.00132936
YFR029W	PTR3	0.879663	4.73413	12.5333	0.000399767	0.00132936
YKL218C	SRY1	1.7937	6.94218	12.514	0.000403904	0.00134147
YKL001C	MET14	1.5044	7.09517	12.3277	0.000446287	0.00146691
YPR198W	SGE1	1.13774	7.07035	12.3018	0.000452531	0.00148383
YOR385W	YOR385W	1.81252	8.72602	12.2066	0.000476216	0.00155489
YOR328W	PDR10	1.08315	5.69861	12.1404	0.000493411	0.00160522
YKL134C	OCT1	0.790699	5.24647	12.1249	0.000497521	0.00161567
YML116W-A	YML116W-A	0.971977	5.10687	11.7967	0.000593373	0.00189396
YMR036C	MIH1	0.970359	5.25125	11.5132	0.000691053	0.00217619
YCR099C	YCR099C	1.0596	3.24223	11.4801	0.000703451	0.00221009
YPR001W	CIT3	1.66546	2.95091	11.2684	0.000788366	0.00244701
YML117W	NAB6	0.845721	7.62258	10.8504	0.000987759	0.00299038
YDR293C	SSD1	0.772595	8.41549	10.8153	0.00100665	0.00303397
YJR152W	DAL5	0.925294	4.36663	10.7567	0.00103904	0.0031177
YBL080C	PET112	0.839709	4.625	10.7163	0.00106197	0.00318297
YOR256C	TRE2	0.809815	6.7145	10.7072	0.00106717	0.003195
YHR071W	PCL5	1.08785	7.40505	10.626	0.00111507	0.00332369
YPR193C	HPA2	1.27884	2.51778	10.6244	0.00111606	0.00332481
YBR287W	YBR287W	1.06148	8.55624	10.5963	0.00113313	0.00336824
YLL001W	DNM1	0.784849	6.38832	10.5084	0.00118832	0.00351632
YNL278W	CAF120	0.776061	4.93684	10.5028	0.00119196	0.00352374
YLR247C	IRC20	0.787932	6.62939	10.4417	0.00123203	0.00361527
YCR100C	YCR100C	0.971113	3.84836	10.4275	0.00124153	0.00363845
YHR116W	COX23	1.01707	4.55703	10.3316	0.00130773	0.00380359
YNL204C	SPS18	0.977455	2.83613	10.2681	0.0013535	0.00392615
YPL270W	MDL2	0.764018	6.5938	10.2458	0.00137	0.00397189
YHR131C	YHR131C	0.707856	5.94785	10.2411	0.00137348	0.00397986
YJR126C	VPS70	0.768078	6.89797	10.2202	0.0013891	0.00402081
YLR394W	CST9	0.787459	4.88979	9.98647	0.00157695	0.00450188
YDL077C	VAM6	0.754598	6.2333	9.87682	0.00167374	0.00474917
YLR393W	ATP10	0.882386	3.8824	9.87242	0.00167775	0.004757
YLR317W	YLR317W	0.979425	2.73371	9.86787	0.0016819	0.00476627
YOL016C	CMK2	1.21882	9.29431	9.82181	0.00172455	0.00487689
YFL056C	AAD6	0.865094	3.73412	9.74738	0.00179579	0.00505456
YDR036C	EHD3	0.723692	6.20019	9.69195	0.00185077	0.00518771
YKL219W	COS9	0.896258	6.00447	9.67841	0.00186446	0.00521797
YLL056C	YLL056C	0.921007	3.81646	9.65695	0.00188637	0.00527655
YGL136C	MRM2	0.771836	5.59868	9.57186	0.00197582	0.00549834
YMR278W	PGM3	0.842341	6.22934	9.53069	0.00202065	0.00562018
YJR122W	IBA57	0.724019	5.48002	9.50458	0.00204959	0.00569484
YBR223C	TDP1	1.01481	4.95253	9.34702	0.00223348	0.00616773
YPR185W	ATG13	0.735291	5.89578	9.28501	0.00231037	0.00635411
YHL010C	ETP1	0.786287	5.08674	9.22359	0.00238916	0.00654749
YER142C	MAG1	1.00909	5.23336	9.17428	0.0024544	0.00670249
YJR161C	COS5	1.16741	4.07771	9.0772	0.00258816	0.00704997
YJR033C	RAV1	0.72872	5.92497	9.07422	0.00259238	0.00705791
YMR311C	GLC8	0.756844	7.01933	9.05432	0.00262075	0.00713156
YMR095C	SNO1	1.65909	2.23413	9.00117	0.00269806	0.00732351
YBR114W	RAD16	0.763347	6.60811	8.98215	0.0027263	0.00738532
YDR421W	ARO80	0.96711	5.686	8.94596	0.00278084	0.00751049
YPL069C	BTS1	0.706213	4.83781	8.89903	0.00285323	0.00768296
YOL107W	YOL107W	0.934935	5.80116	8.88295	0.00287847	0.00774707
YPL259C	APM1	0.709914	6.61489	8.83446	0.00295594	0.00794373
YGL185C	YGL185C	0.899863	5.33895	8.7443	0.00310571	0.00830082
YGL184C	STR3	2.72661	5.05253	8.65628	0.00325936	0.00869431
YDL210W	UGA4	0.990503	2.84199	8.64202	0.00328497	0.00875398
YMR002W	MIC17	0.71093	7.74932	8.63375	0.00329991	0.00878082
YCR101C	YCR101C	0.928885	2.70045	8.62554	0.00331481	0.0088118
YKR003W	OSH6	0.736179	6.40564	8.59029	0.0033796	0.00896638
YNL279W	PRM1	1.05503	2.74766	8.50928	0.0035334	0.00936066
YNR058W	BIO3	0.972781	4.28282	8.48065	0.00358943	0.00949978
YCR005C	CIT2	1.08893	8.35644	8.47372	0.00360313	0.00952266
YIR003W	AIM21	0.692402	6.66316	8.47079	0.00360895	0.00953277
YOL100W	PKH2	0.638648	6.12897	8.46067	0.00362908	0.00957659
YAR019C	CDC15	0.709116	5.04714	8.43821	0.00367418	0.00967672
YMR316C-B	YMR316C-B	0.963416	2.62786	8.43495	0.00368076	0.00968933
YPR167C	MET16	0.891516	5.20218	8.42512	0.00370072	0.00973239
YIL153W	RRD1	0.747669	5.98501	8.37723	0.00379951	0.00993903
YGL047W	ALG13	0.903321	5.29161	8.37241	0.0038096	0.00995579
YMR119W	ASI1	0.791447	6.19103	8.36469	0.00382581	0.00999332
YAL030W	SNC1	0.820042	5.76668	8.27552	0.00401831	0.0104608
YDR142C	PEX7	0.650652	5.30186	8.17322	0.00425133	0.0109828
YNR060W	FRE4	2.35228	6.80812	8.15087	0.00430406	0.0111084
YPL104W	MSD1	0.690276	5.74046	8.14245	0.00432408	0.0111494
YLR211C	YLR211C	0.841206	4.02296	8.11832	0.00438201	0.0112934
YFR021W	ATG18	0.689335	5.46319	8.08069	0.00447394	0.0114974
YDR319C	YDR319C	1.11396	5.7222	8.04051	0.00457426	0.0117329
YPR066W	UBA3	0.842942	4.06497	8.01094	0.00464955	0.0119091
YLR423C	ATG17	0.79492	4.29322	7.9885	0.00470753	0.0120519
YPL137C	GIP3	0.678755	6.62909	7.97945	0.00473113	0.0121066
YPL248C	GAL4	0.979085	3.2751	7.97837	0.00473395	0.0121081
YNL293W	MSB3	0.837622	5.63411	7.96878	0.0047591	0.0121609
YHR176W	FMO1	0.931601	4.29095	7.87337	0.00501681	0.0127711
YPL006W	NCR1	0.753801	6.60501	7.85129	0.00507846	0.0129159
YCL032W	STE50	0.640367	5.73129	7.83215	0.00513251	0.0130473
YCL027W	FUS1	0.883956	3.95844	7.77484	0.0052979	0.0134047
YPR091C	YPR091C	0.714862	6.48203	7.73295	0.00542221	0.0136808
YLL057C	JLP1	1.07956	3.10397	7.7244	0.00544794	0.0137329
YLR337C	VRP1	0.746631	5.86052	7.72345	0.0054508	0.0137337
YGL141W	HUL5	0.861775	6.06742	7.71324	0.00548173	0.0137987
YDR511W	ACN9	0.780377	5.72227	7.69193	0.00554682	0.0139362
YGR080W	TWF1	0.707544	6.62381	7.69115	0.00554921	0.0139362
YPR024W	YME1	0.738752	7.45474	7.68945	0.00555445	0.0139372
YKL064W	MNR2	0.691148	7.41975	7.68935	0.00555478	0.0139372
YKR075C	YKR075C	2.49688	5.45607	7.67795	0.00558995	0.0140125
YLR273C	PIG1	0.889883	3.77498	7.67405	0.00560207	0.0140363
YPL077C	YPL077C	0.722774	4.22784	7.66328	0.00563558	0.0141137
YPL156C	PRM4	1.15769	4.99484	7.61733	0.00578099	0.0144511
YNL094W	APP1	0.837177	6.6874	7.61055	0.00580278	0.0144922
YDR235W	PRP42	0.74428	5.86344	7.59241	0.00586145	0.0146185
YOR059C	YOR059C	0.684421	6.15569	7.58346	0.00589064	0.0146845
YDR090C	YDR090C	0.610515	5.43607	7.54153	0.00602928	0.0150024
YER047C	SAP1	0.693588	5.5073	7.52241	0.00609362	0.0151416
YML029W	USA1	0.696087	5.70142	7.50943	0.00613769	0.0152301
YKL161C	KDX1	0.666189	6.31452	7.508	0.00614255	0.0152352
YEL063C	CAN1	0.763983	7.23934	7.48782	0.00621178	0.0153872
YJR130C	STR2	0.667914	6.22977	7.48764	0.00621238	0.0153872
YPR047W	MSF1	0.715796	5.3247	7.486	0.00621804	0.0153942
YGR196C	FYV8	0.577357	5.87115	7.44477	0.0063621	0.0156959
YLR035C	MLH2	0.642885	4.90697	7.44448	0.00636314	0.0156959
YIL095W	PRK1	0.61669	5.67179	7.41746	0.00645941	0.0159116
YFR020W	YFR020W	0.765867	4.60253	7.37852	0.00660073	0.0162081
YLR426W	TDA5	0.660514	4.98535	7.34634	0.00671995	0.0164634
YLR315W	NKP2	0.828837	2.98176	7.33586	0.00675924	0.0165284
YCL043C	PDI1	0.6895	10.1692	7.31021	0.0068564	0.0167295
YBL089W	AVT5	0.670592	5.45314	7.28437	0.00695571	0.0169165
YKL213C	DOA1	0.773254	7.47839	7.27945	0.00697479	0.0169343
YER143W	DDI1	0.798283	6.18694	7.23678	0.0071425	0.0172794
YOR177C	MPC54	0.866885	3.10559	7.22624	0.00718457	0.0173657
YHR050W	SMF2	0.582944	6.82405	7.21978	0.00721045	0.0174204
YLL062C	MHT1	1.49967	5.05101	7.18495	0.00735176	0.0177143
YHR150W	PEX28	0.594494	5.38578	7.18205	0.00736365	0.0177272
YDR392W	SPT3	0.584874	5.74744	7.1688	0.00741826	0.0178348
YJR125C	ENT3	0.648627	7.11151	7.14602	0.00751307	0.0180467
YKL017C	HCS1	0.688264	5.51741	7.13754	0.00754867	0.0181161
YLR241W	YLR241W	0.886562	7.05208	7.12841	0.0075872	0.0182005
YHL019C	APM2	0.773957	5.69756	7.12166	0.0076158	0.018261
YFL036W	RPO41	0.6428	6.63647	7.1053	0.00768562	0.0184203
YFL041W-A	YFL041W-A	0.904143	2.73011	7.07453	0.00781874	0.0187227
YHL042W	YHL042W	1.06254	2.48068	7.05168	0.00791912	0.0189128
YAL054C	ACS1	0.821454	4.32574	7.02823	0.00802348	0.0191536
YDL119C	YDL119C	0.614653	5.29881	7.0095	0.00810785	0.0193294
YDR482C	CWC21	0.693107	5.0457	6.98674	0.00821157	0.0195336
YMR011W	HXT2	2.05665	10.3347	6.94647	0.0083985	0.0199257
YBL047C	EDE1	0.690661	8.20347	6.92363	0.00850643	0.0201729
YER059W	PCL6	0.577664	5.9788	6.914	0.00855234	0.0202729
YER087W	AIM10	0.706064	5.43659	6.88266	0.00870357	0.0205863
YKR017C	YKR017C	0.63645	5.18962	6.84486	0.00888966	0.0209989
YDL012C	YDL012C	0.75255	6.06545	6.82611	0.00898347	0.0212019
YDR205W	MSC2	0.568126	5.85456	6.82487	0.0089897	0.0212074
YEL030W	ECM10	0.719883	4.39589	6.81699	0.00902948	0.0212826
YKR019C	IRS4	0.686817	5.1596	6.8144	0.00904255	0.0213042
YDR200C	VPS64	0.603831	5.43633	6.8109	0.0090603	0.0213367
YFR007W	YFH7	0.710921	4.87067	6.80522	0.00908916	0.0213953
YDR350C	ATP22	0.671478	6.09043	6.79403	0.00914631	0.0215018
YOL011W	PLB3	0.692528	6.04395	6.76176	0.00931319	0.0218371
YDR022C	CIS1	0.878019	4.72797	6.74698	0.00939064	0.0219901
YGR044C	RME1	0.753276	7.00842	6.71904	0.00953892	0.0223277
YNL128W	TEP1	0.866289	2.65638	6.71564	0.00955713	0.0223606
YDR031W	MIC14	0.947971	5.15038	6.70251	0.00962772	0.0224869
YPL161C	BEM4	0.565157	5.77397	6.67728	0.00976496	0.0227717
YDL109C	YDL109C	0.69195	4.50982	6.67699	0.00976652	0.0227717
YBL103C	RTG3	0.638807	5.69079	6.62432	0.0100596	0.0234045
YFL055W	AGP3	1.05184	3.4924	6.59485	0.0102274	0.023744
YBR036C	CSG2	0.684869	8.22563	6.57944	0.0103164	0.023933
YNL203C	YNL203C	0.809518	2.31317	6.5792	0.0103177	0.023933
YPL150W	YPL150W	0.566314	6.05939	6.57515	0.0103412	0.023967
YNR006W	VPS27	0.631871	6.47116	6.5559	0.0104537	0.0241965
YER139C	RTR1	0.604511	4.99758	6.53188	0.0105958	0.024494
YGR235C	MOS2	0.624466	6.27813	6.51844	0.0106761	0.0246481
YNL322C	KRE1	0.629733	7.50697	6.48998	0.0108484	0.0250245
YMR226C	YMR226C	0.742394	8.3679	6.47869	0.0109175	0.0251512
YDR288W	NSE3	0.552336	5.60447	6.47797	0.010922	0.0251512
YKR096W	YKR096W	0.556153	6.5242	6.46053	0.0110297	0.0253668
YOL009C	MDM12	0.618718	4.97807	6.43587	0.0111838	0.0256886
YML030W	AIM31	0.690034	5.84597	6.41961	0.0112867	0.0259139
YBR122C	MRPL36	0.737319	6.46728	6.41816	0.0112959	0.025924
YDL115C	IWR1	0.633877	6.05692	6.39009	0.0114759	0.0262925
YGL082W	YGL082W	0.547606	6.41172	6.38558	0.0115051	0.0263482
YLR218C	COA4	0.853137	4.53515	6.3827	0.0115238	0.0263798
YMR111C	YMR111C	0.679431	4.67515	6.36481	0.0116406	0.0266246
YGL098W	USE1	0.549518	5.43913	6.31976	0.0119399	0.0272517
YDR046C	BAP3	0.732118	7.57326	6.31326	0.0119838	0.0273404
YNR064C	YNR064C	1.9827	2.70452	6.28184	0.0121981	0.0277589
YDR160W	SSY1	0.607159	5.9231	6.27928	0.0122158	0.0277874
YHR175W	CTR2	0.616998	5.8478	6.26699	0.0123008	0.0279455
YPR172W	YPR172W	0.707511	5.91996	6.26437	0.012319	0.0279751
YFL013C	IES1	0.536533	6.41152	6.24041	0.0124868	0.0282967
YPR121W	THI22	0.684442	4.58708	6.23559	0.0125208	0.0283619
YPR023C	EAF3	0.6437	7.19033	6.21052	0.0126993	0.0287422
YGR009C	SEC9	0.539143	6.41413	6.1836	0.012894	0.0291462
YKL087C	CYT2	0.716767	5.88488	6.14198	0.0132009	0.0297654
YDR438W	THI74	0.661006	4.3668	6.1317	0.0132779	0.0299266
YOL026C	MIM1	0.626629	5.39308	6.10395	0.013488	0.030362
YIR036C	IRC24	0.702386	6.2731	6.10272	0.0134974	0.0303706
YPL070W	MUK1	0.592119	6.03763	6.08405	0.0136408	0.0306295
YNL230C	ELA1	0.652676	4.71492	6.07005	0.0137493	0.0308474
YJR066W	TOR1	0.546712	6.43034	6.05149	0.0138946	0.0311347
YPL005W	AEP3	0.650897	4.45319	6.04488	0.0139467	0.0312255
YPR168W	NUT2	0.663399	4.20871	6.0303	0.0140623	0.0314584
YLR260W	LCB5	0.555699	6.05402	6.01525	0.0141827	0.0317015
YDL138W	RGT2	0.617463	5.0365	6.01121	0.0142153	0.0317612
YLR431C	ATG23	0.675917	4.7819	6.0063	0.0142549	0.0318233
YBL075C	SSA3	0.747018	5.41522	5.951	0.014709	0.0327694
YKL179C	COY1	0.60119	6.66757	5.94695	0.0147428	0.0328312
YOR381W	FRE3	0.678763	4.84056	5.94246	0.0147804	0.0329014
YDR525W-A	SNA2	0.641915	4.74012	5.91902	0.0149783	0.0333145
YGL004C	RPN14	0.550986	5.78041	5.88847	0.0152404	0.0338278
YER051W	JHD1	0.574728	5.19593	5.85203	0.0155591	0.0344505
YBL017C	PEP1	0.755894	7.70761	5.84961	0.0155805	0.0344838
YCR009C	RVS161	0.66053	8.31303	5.84883	0.0155874	0.0344849
YDR430C	CYM1	0.531597	6.61446	5.82529	0.0157973	0.0349207
YBL013W	FMT1	0.767603	2.34308	5.81806	0.0158625	0.0350361
YBL099W	ATP1	0.688536	8.98783	5.8096	0.0159389	0.0351905
YER058W	PET117	0.825997	4.09013	5.7667	0.0163327	0.0359426
YKR062W	TFA2	0.579915	6.38611	5.72106	0.0167626	0.036769
YBL095W	YBL095W	0.581533	5.17584	5.72002	0.0167725	0.0367757
YMR293C	HER2	0.629119	5.04157	5.69076	0.0170544	0.037273
YHR012W	VPS29	0.592458	6.42604	5.68882	0.0170733	0.0372992
YDL057W	YDL057W	0.751928	4.50951	5.68721	0.017089	0.0373183
YER163C	YER163C	0.635522	6.02315	5.67294	0.0172285	0.0375775
YDR388W	RVS167	0.615358	8.28958	5.65809	0.017375	0.0378512
YOL113W	SKM1	0.898227	6.22371	5.6417	0.0175382	0.0381914
YDR027C	VPS54	0.537064	6.19621	5.62656	0.0176903	0.0384606
YOL063C	CRT10	0.501886	6.17169	5.59124	0.0180505	0.0391807
YDR196C	CAB5	0.53921	6.25842	5.54336	0.0185509	0.040154
YAL053W	FLC2	0.658227	8.28859	5.52529	0.0187435	0.0405222
YNL167C	SKO1	0.648763	5.9096	5.52356	0.018762	0.040546
YER134C	YER134C	0.568539	6.21383	5.51714	0.018831	0.0406789
YNL265C	IST1	0.556635	6.09689	5.50719	0.0189384	0.0408619
YOL126C	MDH2	0.59846	7.61679	5.50645	0.0189465	0.040863
YEL056W	HAT2	0.509844	6.37546	5.49084	0.0191163	0.0411636
YOR380W	RDR1	0.631233	4.71788	5.48987	0.0191269	0.0411701
YKR093W	PTR2	0.748743	6.50777	5.46934	0.0193529	0.0415573
YJR062C	NTA1	0.513348	5.73947	5.45537	0.0195083	0.0418742
YLR121C	YPS3	1.09454	6.61012	5.45379	0.0195259	0.041889
YBR026C	ETR1	0.619507	7.02843	5.43313	0.0197582	0.0422932
YFR026C	ULI1	0.742145	2.46436	5.41524	0.0199617	0.0426443
YKL195W	MIA40	0.576606	7.30196	5.41242	0.019994	0.0426966
YBR281C	DUG2	0.602034	6.45788	5.39823	0.0201572	0.043011
YLR375W	STP3	0.549133	7.0734	5.38754	0.020281	0.043241
YDL054C	MCH1	0.610002	5.97158	5.38607	0.0202981	0.0432605
YFR042W	KEG1	0.606374	4.94791	5.38296	0.0203343	0.0433206
YNL326C	PFA3	0.506175	5.39224	5.37737	0.0203996	0.0434425
YNR037C	RSM19	0.664991	5.43988	5.36446	0.0205511	0.0437308
YJL131C	AIM23	0.642801	4.80555	5.36144	0.0205868	0.0437895
YFL057C	AAD16	0.679504	3.07682	5.35383	0.0206768	0.0439636
YDL190C	UFD2	0.521667	7.10748	5.34696	0.0207585	0.0441199
YKL061W	BLI1	0.629041	4.74532	5.34163	0.020822	0.0442306
YDR270W	CCC2	0.574123	5.44119	5.32373	0.0210369	0.044589
YBR107C	IML3	0.589935	4.28787	5.2812	0.0215569	0.0455127
YHR030C	SLT2	0.641113	8.25316	5.27073	0.021687	0.0457413
YJR065C	ARP3	0.594883	8.38257	5.26882	0.0217107	0.0457661
YBR237W	PRP5	0.514505	5.80202	5.26499	0.0217585	0.0458311
YNR035C	ARC35	0.557047	8.45678	5.25249	0.0219154	0.0460896
YIL146C	ATG32	0.595997	4.20975	5.25177	0.0219245	0.0460908
YLR422W	YLR422W	0.526541	6.43686	5.24446	0.0220167	0.0462668
YBR035C	PDX3	0.590401	7.42839	5.22854	0.0222191	0.0466015
YIL157C	COA1	0.618898	6.3731	5.22142	0.0223103	0.0467564
YOR209C	NPT1	0.623671	8.64515	5.17758	0.0228802	0.0477656
YCL004W	PGS1	0.570787	5.0839	5.17146	0.0229609	0.0478787
YGR046W	TAM41	0.585106	5.8679	5.14493	0.0233144	0.0485783
YMR122W-A	YMR122W-A	0.590294	9.82068	5.13555	0.0234406	0.0488226
YMR096W	SNZ1	1.16426	5.61407	5.10313	0.0238827	0.0495716

## Sheet: triple_common
GeneID	GeneName	logFC	logCPM	LR	PValue	FDR
YHR096C	HXT5	5.54305	8.19675	188.166	7.99114e-43	4.32081e-39
YDL222C	FMP45	5.11447	8.12575	181.947	1.82136e-41	4.92405e-38
YDR040C	ENA1	3.56774	6.66925	151.521	8.06165e-35	1.10635e-31
YOL084W	PHM7	4.49539	8.6476	149.895	1.82748e-34	1.97623e-31
YDL223C	HBT1	3.15748	8.51947	131.2	2.23879e-30	1.22334e-27
YHR087W	RTC3	5.34337	10.1427	131.179	2.26252e-30	1.22334e-27
YAL061W	BDH2	5.58493	8.51457	129.91	4.28891e-30	2.10819e-27
YOR374W	ALD4	3.54302	9.49641	116.117	4.47987e-27	1.61484e-24
YER150W	SPI1	4.68217	9.58578	110.869	6.32212e-26	1.79914e-23
YNL194C	YNL194C	6.92728	7.25076	99.5469	1.91568e-23	3.69932e-21
YOR348C	PUT4	5.41238	7.45688	99.3372	2.12966e-23	3.97071e-21
YMR169C	ALD3	5.14107	9.34899	98.3082	3.58073e-23	6.45366e-21
YLR267W	BOP2	3.09797	4.81377	92.395	7.09928e-22	1.19956e-19
YGR088W	CTT1	5.26708	11.012	91.6001	1.06089e-21	1.68712e-19
YLR327C	TMA10	4.41608	8.52658	91.1852	1.30835e-21	1.91195e-19
YOL052C-A	DDR2	5.15843	7.77261	88.9227	4.10553e-21	5.84174e-19
YER062C	HOR2	3.50853	10.7686	88.8407	4.27914e-21	5.93265e-19
YNL036W	NCE103	3.01473	8.52947	88.6471	4.71924e-21	6.37924e-19
YML131W	YML131W	2.98366	7.96845	84.6719	3.52225e-20	4.14018e-18
YGR144W	THI4	2.61925	4.78644	83.8904	5.22986e-20	6.01656e-18
YPL017C	IRC15	3.01442	5.1431	82.7851	9.14767e-20	9.89229e-18
YBR117C	TKL2	4.59361	7.29237	82.1941	1.23356e-19	1.28266e-17
YGR043C	NQM1	4.70771	8.22294	81.1757	2.06517e-19	2.06785e-17
YLL026W	HSP104	2.25863	10.7149	80.6897	2.64094e-19	2.59628e-17
YPL054W	LEE1	3.72661	5.16482	80.2903	3.2325e-19	3.06634e-17
YML128C	MSC1	3.85094	10.1801	79.8328	4.07464e-19	3.79855e-17
YHR139C	SPS100	4.43664	6.64495	79.5001	4.82196e-19	4.41904e-17
YOL151W	GRE2	2.99143	9.62911	78.2664	9.00403e-19	7.72774e-17
YLR149C	YLR149C	3.45737	6.96827	78.0152	1.02248e-18	8.63839e-17
YLR438W	CAR2	1.80428	7.95608	71.5866	2.65357e-17	1.86336e-15
YMR262W	YMR262W	1.99475	6.94713	70.671	4.22052e-17	2.85254e-15
YNR002C	ATO2	3.24438	4.65243	69.9061	6.21961e-17	4.05174e-15
YML100W	TSL1	4.00665	10.0869	69.4611	7.79348e-17	4.95757e-15
YNL195C	YNL195C	3.25098	6.9524	69.171	9.02865e-17	5.6765e-15
YIL055C	YIL055C	2.1307	6.19234	67.2349	2.41015e-16	1.40125e-14
YBR126C	TPS1	2.41875	10.0256	66.402	3.67725e-16	2.07113e-14
YGL052W	YGL052W	2.41622	3.71607	65.7025	5.24391e-16	2.89325e-14
YPL061W	ALD6	2.62838	12.2761	65.2007	6.76458e-16	3.69455e-14
YIL136W	OM45	2.18152	7.30524	65.0321	7.36895e-16	3.94494e-14
YFR015C	GSY1	4.34065	8.25353	64.6392	8.99463e-16	4.63181e-14
YDL022W	GPD1	3.66697	11.438	64.6185	9.08986e-16	4.63668e-14
YGR243W	FMP43	5.64887	7.15797	63.9516	1.27512e-15	6.32528e-14
YDR536W	STL1	7.08672	8.87598	63.3935	1.69276e-15	8.00297e-14
YEL011W	GLC3	3.45033	7.7138	63.3826	1.70213e-15	8.00297e-14
YJL163C	YJL163C	2.04456	5.42405	63.2918	1.78243e-15	8.18354e-14
YDL204W	RTN2	3.77565	8.07327	63.2879	1.78594e-15	8.18354e-14
YDR070C	FMP16	4.59977	6.2776	63.0577	2.0074e-15	9.12101e-14
YHL021C	AIM17	2.60205	9.7753	63.0364	2.02925e-15	9.14348e-14
YGR008C	STF2	2.60302	8.6902	63.0194	2.04676e-15	9.14613e-14
YFR017C	IGD1	2.9017	5.67872	62.128	3.21843e-15	1.40339e-13
YOR120W	GCY1	2.14673	7.08632	61.4842	4.46315e-15	1.91526e-13
YGR121C	MEP1	2.57572	6.069	60.7717	6.40941e-15	2.70491e-13
YLR251W	SYM1	2.87408	6.82486	60.0842	9.08865e-15	3.69491e-13
YLR252W	YLR252W	2.82557	5.93109	60.0438	9.27689e-15	3.7433e-13
YPR030W	CSR2	2.27514	6.356	59.807	1.04629e-14	4.15976e-13
YBR230C	OM14	2.35085	7.56842	59.216	1.41282e-14	5.49579e-13
YER054C	GIP2	3.14814	5.86405	58.9935	1.58191e-14	6.06621e-13
YDR074W	TPS2	3.33222	10.6079	58.0376	2.57151e-14	9.52338e-13
YFL014W	HSP12	5.02062	11.1683	57.426	3.50934e-14	1.27349e-12
YOR062C	YOR062C	2.47622	6.52209	57.1465	4.04533e-14	1.43902e-12
YMR196W	YMR196W	2.46072	8.06133	56.7337	4.98998e-14	1.73156e-12
YNL196C	SLZ1	4.14224	3.14918	56.5168	5.57191e-14	1.91894e-12
YBR050C	REG2	2.38624	4.39153	54.9084	1.26279e-13	4.16336e-12
YMR105C	PGM2	4.08918	9.31955	54.6418	1.44625e-13	4.7347e-12
YBR284W	YBR284W	1.94746	4.96795	54.6319	1.4536e-13	4.7347e-12
YJL141C	YAK1	1.74816	7.85395	54.5025	1.5525e-13	4.99664e-12
YCL040W	GLK1	2.85786	10.925	54.296	1.72455e-13	5.51754e-12
YJR059W	PTK2	1.83727	7.41808	53.971	2.03468e-13	6.47147e-12
YIL101C	XBP1	3.06228	5.70338	53.5613	2.50647e-13	7.87935e-12
YDL110C	TMA17	2.56136	7.71061	53.5213	2.55804e-13	7.99497e-12
YNR014W	YNR014W	2.55595	5.44304	53.1918	3.02522e-13	9.29396e-12
YDL214C	PRR2	4.3424	6.46201	52.9856	3.36001e-13	1.02642e-11
YKL217W	JEN1	3.85733	6.20566	52.9635	3.39806e-13	1.02644e-11
YBR214W	SDS24	2.27331	7.90081	52.926	3.46348e-13	1.04039e-11
YML054C	CYB2	4.10945	7.94905	52.2281	4.94131e-13	1.45807e-11
YDR171W	HSP42	2.46716	9.24442	52.1609	5.1133e-13	1.49447e-11
YDR018C	YDR018C	2.3601	3.91368	52.0612	5.37984e-13	1.55555e-11
YGL037C	PNC1	2.59846	10.3972	51.9562	5.67527e-13	1.62361e-11
YGL053W	PRM8	2.03115	6.97163	51.8974	5.84773e-13	1.66414e-11
YDR516C	EMI2	2.99223	9.10552	51.4531	7.3328e-13	2.04374e-11
YKR058W	GLG1	2.15385	6.11431	51.3912	7.56774e-13	2.0984e-11
YMR280C	CAT8	2.73896	5.05817	51.1589	8.51819e-13	2.34787e-11
YHR033W	YHR033W	2.85011	7.50082	51.0006	9.23376e-13	2.52156e-11
YJL153C	INO1	2.16115	6.5716	50.6938	1.07961e-12	2.9042e-11
YLR178C	TFS1	2.79424	7.79531	50.619	1.12157e-12	2.99816e-11
YMR107W	SPG4	4.62221	4.62451	50.6119	1.12563e-12	2.99816e-11
YLR312C	YLR312C	2.72923	3.82714	50.429	1.23553e-12	3.24297e-11
YIL155C	GUT2	2.15435	6.49234	50.26	1.34664e-12	3.51594e-11
YLR081W	GAL2	3.85454	4.84399	50.1606	1.41661e-12	3.64743e-11
YPL004C	LSP1	1.84229	10.0204	49.2106	2.29908e-12	5.70234e-11
YMR261C	TPS3	1.63554	8.65673	49.0787	2.45899e-12	6.01618e-11
YPL223C	GRE1	3.94951	5.8738	48.7842	2.85738e-12	6.92819e-11
YPR184W	GDB1	2.21017	7.21295	48.6575	3.04807e-12	7.35756e-11
YOR161C	PNS1	2.91787	9.53457	47.8381	4.62915e-12	1.06965e-10
YPR026W	ATH1	1.60747	6.47004	47.6259	5.15823e-12	1.1818e-10
YIL099W	SGA1	2.8987	4.48966	47.6169	5.18187e-12	1.18221e-10
YGR256W	GND2	2.25724	5.57416	47.443	5.66254e-12	1.28644e-10
YBR132C	AGP2	1.9049	5.91191	47.3216	6.02437e-12	1.36292e-10
YAL028W	FRT2	2.07338	5.42746	47.1421	6.60219e-12	1.48125e-10
YMR081C	ISF1	2.91945	5.15863	46.9483	7.2886e-12	1.60855e-10
YOR173W	DCS2	3.48253	7.1616	46.2054	1.06486e-11	2.30307e-10
YDL199C	YDL199C	1.64736	5.13235	46.0454	1.15545e-11	2.46878e-10
YMR250W	GAD1	2.95272	8.57892	44.9454	2.02605e-11	4.05736e-10
YBR298C	MAL31	1.93333	5.70901	44.8054	2.17617e-11	4.32595e-10
YGR131W	FHN1	1.90733	4.66319	44.5273	2.50831e-11	4.93179e-10
YKL093W	MBR1	2.61059	4.27225	44.5	2.5436e-11	4.9797e-10
YER067W	RGI1	3.37825	8.51612	44.4797	2.5701e-11	4.99875e-10
YOR289W	YOR289W	2.46368	6.05178	43.9561	3.35822e-11	6.48497e-10
YKL035W	UGP1	2.03723	10.1034	43.8576	3.53152e-11	6.79535e-10
YIL113W	SDP1	1.86175	4.31512	43.8381	3.56686e-11	6.83902e-10
YBR085C-A	YBR085C-A	1.75696	8.79279	43.7363	3.75743e-11	7.17894e-10
YBR285W	YBR285W	3.06359	4.34334	43.6791	3.86875e-11	7.33976e-10
YLR258W	GSY2	2.0932	7.80981	43.6168	3.99404e-11	7.55097e-10
YNR034W-A	YNR034W-A	3.81675	6.03815	43.2041	4.93162e-11	9.22673e-10
YDL024C	DIA3	1.7206	4.07417	42.1998	8.24079e-11	1.49523e-09
YGR130C	YGR130C	1.46235	7.64182	42.0807	8.75851e-11	1.58385e-09
YPL247C	YPL247C	1.71915	7.06864	41.9923	9.16346e-11	1.64607e-09
YPR151C	SUE1	2.3647	5.26683	41.8231	9.99154e-11	1.7695e-09
YOR134W	BAG7	2.02442	6.3002	41.8187	1.00142e-10	1.7695e-09
YDR358W	GGA1	1.67497	6.75589	41.741	1.042e-10	1.82924e-09
YER079W	YER079W	1.89039	6.14909	41.4531	1.20736e-10	2.09264e-09
YEL039C	CYC7	3.63816	7.89483	41.4049	1.23746e-10	2.13768e-09
YMR090W	YMR090W	2.31472	7.05327	41.3536	1.27038e-10	2.18756e-09
YMR173W-A	YMR173W-A	2.05211	9.5628	41.0741	1.46567e-10	2.47653e-09
YDR223W	CRF1	2.08529	3.33117	40.8951	1.60626e-10	2.69746e-09
YGR086C	PIL1	1.56906	10.654	40.8949	1.6064e-10	2.69746e-09
YIR032C	DAL3	2.17068	3.86964	40.6885	1.78533e-10	2.97024e-09
YLR270W	DCS1	1.88512	7.83192	40.5581	1.90855e-10	3.13663e-09
YGR248W	SOL4	3.52262	7.2443	40.4562	2.01077e-10	3.28466e-09
YJL108C	PRM10	2.30525	7.97226	40.134	2.37123e-10	3.83869e-09
YGR066C	YGR066C	2.27724	3.56752	40.1174	2.39151e-10	3.85998e-09
YDR096W	GIS1	1.9444	6.8731	40.0458	2.48082e-10	3.98035e-09
YLR152C	YLR152C	1.5351	6.07991	40.0097	2.52705e-10	4.04254e-09
YDL124W	YDL124W	1.9088	9.585	39.958	2.59477e-10	4.12644e-09
YMR053C	STB2	1.58931	5.45807	39.9099	2.65952e-10	4.20469e-09
YBR169C	SSE2	2.14857	8.04849	39.4222	3.41392e-10	5.33499e-09
YHR097C	YHR097C	2.31489	7.68046	39.2817	3.66866e-10	5.70013e-09
YGL104C	VPS73	1.78023	5.85665	39.0851	4.05727e-10	6.28586e-09
YCR068W	ATG15	1.17028	5.83386	38.1965	6.39673e-10	9.52813e-09
YMR251W-A	HOR7	1.92827	10.4673	38.1793	6.45333e-10	9.58604e-09
YKR011C	YKR011C	1.75181	6.93147	38.0747	6.80861e-10	1.00861e-08
YLR177W	YLR177W	2.13894	7.23826	37.9912	7.10635e-10	1.04984e-08
YMR173W	DDR48	2.05228	6.04792	37.9787	7.15223e-10	1.05374e-08
YGR087C	PDC6	2.15557	2.50083	37.7952	7.8573e-10	1.15134e-08
YKL163W	PIR3	1.73703	5.6208	37.7076	8.21851e-10	1.19778e-08
YER053C	PIC2	2.2642	8.45644	37.1574	1.08969e-09	1.57119e-08
YJL164C	TPK1	1.7248	6.77272	36.986	1.18982e-09	1.70647e-08
YPL003W	ULA1	1.38534	6.24367	36.8172	1.29738e-09	1.84604e-08
YDR513W	GRX2	1.75581	8.61254	36.7917	1.31446e-09	1.86543e-08
YOR178C	GAC1	3.34591	4.43926	36.6919	1.38352e-09	1.95829e-08
YDL079C	MRK1	2.65027	4.46525	36.5966	1.45285e-09	2.05106e-08
YNL274C	GOR1	2.28407	7.10811	36.5624	1.47859e-09	2.07655e-08
YDR034W-B	YDR034W-B	2.47782	5.46109	36.3775	1.6257e-09	2.26551e-08
YKL091C	YKL091C	1.86233	7.09569	36.2944	1.69654e-09	2.3521e-08
YDL085W	NDE2	2.68485	2.83306	36.2509	1.73483e-09	2.39903e-08
YOR020W-A	YOR020W-A	1.5502	6.05241	36.2017	1.77915e-09	2.4478e-08
YDR119W-A	YDR119W-A	3.43228	4.97468	36.1128	1.86223e-09	2.54913e-08
YHL016C	DUR3	1.49916	4.70155	35.9141	2.06213e-09	2.79447e-08
YCR091W	KIN82	1.74688	5.24529	35.8896	2.08823e-09	2.82277e-08
YOL048C	RRT8	1.51491	6.48027	35.5668	2.46458e-09	3.29037e-08
YKL150W	MCR1	1.80698	9.24042	35.5227	2.52097e-09	3.35736e-08
YER066W	RRT13	1.62166	4.17799	35.0236	3.25726e-09	4.28516e-08
YKR067W	GPT2	1.4169	6.79156	34.9965	3.30295e-09	4.33472e-08
YDR001C	NTH1	1.46763	8.56627	34.8089	3.63711e-09	4.70475e-08
YJL107C	YJL107C	2.27686	7.72032	34.6135	4.02105e-09	5.16017e-08
YHR104W	GRE3	1.84564	9.01475	34.6105	4.02736e-09	5.16017e-08
YDR216W	ADR1	1.64622	7.26749	33.9876	5.54639e-09	6.94198e-08
YOR019W	YOR019W	1.85359	5.8726	33.9803	5.56717e-09	6.95189e-08
YOR054C	VHS3	1.23001	6.34808	33.9304	5.71179e-09	7.11605e-08
YIL105C	SLM1	1.32354	6.82475	33.6864	6.47525e-09	8.01182e-08
YGR223C	HSV2	1.08772	5.98567	33.6106	6.73264e-09	8.31127e-08
YPL230W	USV1	2.36745	5.80583	33.579	6.84288e-09	8.40896e-08
YBR072W	HSP26	3.60178	8.49149	33.5054	7.1067e-09	8.67403e-08
YFL052W	YFL052W	2.62089	2.79391	33.4322	7.37931e-09	8.92616e-08
YDR003W	RCR2	1.23184	6.22495	32.9937	9.24601e-09	1.09875e-07
YBR018C	GAL7	1.62075	4.75884	32.8444	9.98391e-09	1.18125e-07
YJL144W	YJL144W	1.68397	6.15388	32.8336	1.00396e-08	1.18524e-07
YER121W	YER121W	1.77917	3.15419	32.7801	1.03195e-08	1.21564e-07
YCR010C	ADY2	2.31862	1.92891	32.6783	1.08746e-08	1.27546e-07
YKL148C	SDH1	2.23203	7.75518	32.5809	1.14333e-08	1.3352e-07
YJL057C	IKS1	1.36345	6.39877	32.3665	1.27667e-08	1.47499e-07
YOR219C	STE13	1.1427	7.35188	32.309	1.31504e-08	1.51609e-07
YMR271C	URA10	1.43787	4.78428	32.2921	1.3265e-08	1.52427e-07
YLR345W	YLR345W	1.61327	6.83919	32.1992	1.39151e-08	1.59404e-07
YJR008W	YJR008W	1.45988	7.04314	32.1303	1.44168e-08	1.64803e-07
YNL193W	YNL193W	1.15765	6.50234	32.0589	1.49571e-08	1.70259e-07
YPL240C	HSP82	1.91445	9.76055	32.0115	1.53265e-08	1.74098e-07
YHR161C	YAP1801	1.13542	7.11584	32.005	1.53774e-08	1.7431e-07
YJL133C-A	YJL133C-A	1.704	6.87568	31.8971	1.62562e-08	1.83502e-07
YMR031C	EIS1	1.39152	7.91323	31.8883	1.63295e-08	1.83946e-07
YBL064C	PRX1	1.68745	8.03405	31.6147	1.88001e-08	2.09592e-07
YBR047W	FMP23	1.37519	4.60324	31.5049	1.98934e-08	2.2087e-07
YDL206W	YDL206W	1.22128	5.8574	31.4003	2.09949e-08	2.32147e-07
YFR014C	CMK1	1.35084	7.18336	31.2703	2.24489e-08	2.47213e-07
YBR183W	YPC1	2.19324	8.01519	31.0793	2.477e-08	2.70568e-07
YNR001C	CIT1	1.50784	9.13143	30.9493	2.64855e-08	2.8761e-07
YDR406W	PDR15	1.85508	7.02001	30.949	2.64897e-08	2.8761e-07
YFR053C	HXK1	4.12389	10.525	30.7617	2.91745e-08	3.15493e-07
YML070W	DAK1	1.4772	8.69473	30.7497	2.93546e-08	3.16807e-07
YGR052W	FMP48	3.47441	8.87574	30.7374	2.95419e-08	3.18194e-07
YLR350W	ORM2	1.34336	8.73306	30.7141	2.98981e-08	3.2139e-07
YNL134C	YNL134C	1.17379	7.46464	30.6971	3.01609e-08	3.23571e-07
YKL121W	DGR2	1.47492	5.69697	30.675	3.05063e-08	3.26322e-07
YDR534C	FIT1	2.31679	4.64671	30.5959	3.17759e-08	3.3888e-07
YMR194C-B	CMC4	1.84142	4.26967	30.4313	3.45905e-08	3.67448e-07
YKR039W	GAP1	2.45027	6.46145	30.407	3.50258e-08	3.71342e-07
YDR330W	UBX5	1.11126	6.5525	29.9085	4.52917e-08	4.74597e-07
YHR138C	YHR138C	1.75909	7.66666	29.8571	4.65102e-08	4.86423e-07
YIR017C	MET28	1.82037	3.73018	29.8102	4.76478e-08	4.95446e-07
YJL161W	FMP33	1.94948	5.17075	29.7845	4.82843e-08	5.0014e-07
YGL227W	VID30	1.29254	6.36989	29.7532	4.90685e-08	5.06323e-07
YIR014W	YIR014W	1.50231	3.34409	29.6689	5.12509e-08	5.26832e-07
YKL124W	SSH4	1.33927	5.23758	29.5984	5.31488e-08	5.45304e-07
YGR201C	YGR201C	1.09342	5.50899	29.447	5.74659e-08	5.8626e-07
YLL023C	POM33	1.54308	7.72815	29.4074	5.86524e-08	5.96116e-07
YIL077C	YIL077C	1.34228	6.25065	29.2127	6.48539e-08	6.55449e-07
YGL062W	PYC1	1.43733	8.76843	29.1693	6.63211e-08	6.69027e-07
YEL012W	UBC8	1.42549	6.36727	28.8965	7.63518e-08	7.63095e-07
YIL097W	FYV10	1.24367	5.82248	28.8913	7.65577e-08	7.63741e-07
YMR040W	YET2	1.60822	5.42864	28.8667	7.75339e-08	7.72055e-07
YKR098C	UBP11	1.20479	5.86859	28.6975	8.4615e-08	8.36404e-07
YDL174C	DLD1	1.45944	8.64655	28.614	8.83413e-08	8.68475e-07
YDR185C	UPS3	1.39852	4.08008	28.541	9.17362e-08	8.93726e-07
YAL034C	FUN19	1.18512	5.74327	28.3981	9.87631e-08	9.55299e-07
YKL026C	GPX1	1.31766	5.22458	28.371	1.00153e-07	9.65292e-07
YKL193C	SDS22	1.13571	6.75172	28.3291	1.02343e-07	9.84645e-07
YIR007W	YIR007W	1.111	5.64117	28.2955	1.04135e-07	9.98332e-07
YPR036W-A	YPR036W-A	1.45419	9.59943	28.2346	1.07464e-07	1.02479e-06
YMR175W	SIP18	2.84918	2.85779	27.9541	1.24226e-07	1.1784e-06
YNR034W	SOL1	1.36494	6.57281	27.9111	1.27021e-07	1.20071e-06
YCR030C	SYP1	1.18177	7.53703	27.8854	1.2872e-07	1.21464e-06
YKL142W	MRP8	1.34672	8.51507	27.8361	1.32041e-07	1.24381e-06
YDR277C	MTH1	2.27366	5.58231	27.7171	1.40417e-07	1.32041e-06
YNL173C	MDG1	1.14452	7.21299	27.7016	1.41547e-07	1.32642e-06
YPL186C	UIP4	1.58813	4.35551	27.68	1.43137e-07	1.33894e-06
YDR391C	YDR391C	1.27472	7.03568	27.6767	1.43378e-07	1.33894e-06
YBR212W	NGR1	1.00561	6.86598	27.6538	1.45086e-07	1.35255e-06
YGL205W	POX1	2.63527	3.49204	27.5901	1.49947e-07	1.39067e-06
YFL030W	AGX1	1.39714	4.21909	27.1977	1.83682e-07	1.68333e-06
YOR228C	YOR228C	1.20395	5.72246	27.1554	1.87739e-07	1.71181e-06
YBL078C	ATG8	1.36328	5.78364	27.0338	1.99924e-07	1.81679e-06
YGR183C	QCR9	1.45158	7.06414	26.9393	2.09951e-07	1.90152e-06
YEL057C	YEL057C	1.45044	2.90379	26.81	2.24475e-07	2.01953e-06
YGL006W	PMC1	1.94111	8.54717	26.763	2.29997e-07	2.06577e-06
YOR298C-A	MBF1	1.08624	9.25952	26.7387	2.32914e-07	2.0885e-06
YDR479C	PEX29	1.07445	6.37876	26.6937	2.38402e-07	2.13417e-06
YNL183C	NPR1	1.01373	6.21514	26.6623	2.42305e-07	2.16553e-06
YER039C-A	YER039C-A	1.71319	2.40419	26.6467	2.44262e-07	2.17941e-06
YPR160W	GPH1	3.77135	8.06094	26.5639	2.54962e-07	2.2674e-06
YDR231C	COX20	1.44788	5.25824	26.3733	2.81399e-07	2.49431e-06
YOR220W	RCN2	1.46767	8.62792	26.3628	2.8294e-07	2.50386e-06
YKL103C	LAP4	2.12587	7.38179	26.3555	2.84008e-07	2.5092e-06
YIL017C	VID28	1.03886	6.4346	26.3432	2.85826e-07	2.52115e-06
YGR237C	YGR237C	1.01666	6.69792	26.218	3.04961e-07	2.66816e-06
YGR127W	YGR127W	1.21155	5.59556	26.2116	3.05984e-07	2.67279e-06
YGL258W-A	YGL258W-A	1.62896	1.99535	26.1769	3.11524e-07	2.71679e-06
YKR089C	TGL4	1.09982	7.70132	26.0701	3.29242e-07	2.85748e-06
YOR227W	HER1	1.08797	7.02919	26.0469	3.3322e-07	2.88737e-06
YMR139W	RIM11	1.04307	6.83408	25.985	3.44084e-07	2.97674e-06
YDR535C	YDR535C	2.25814	1.51414	25.9555	3.49382e-07	2.99858e-06
YMR034C	YMR034C	1.42976	5.63319	25.8686	3.65457e-07	3.12663e-06
YIL107C	PFK26	1.29883	6.55468	25.7433	3.89977e-07	3.33113e-06
YIL036W	CST6	0.97597	6.57701	25.6703	4.05022e-07	3.44875e-06
YKR049C	FMP46	1.1906	5.43434	25.5122	4.39593e-07	3.73212e-06
YNL305C	BXI1	1.43988	7.55011	25.5118	4.39682e-07	3.73212e-06
YGL166W	CUP2	1.02777	6.21273	25.4676	4.49881e-07	3.80079e-06
YNR071C	YNR071C	2.02276	2.21954	25.4499	4.5403e-07	3.82986e-06
YBR241C	YBR241C	1.34227	6.23905	25.3571	4.76396e-07	4.01226e-06
YDR530C	APA2	1.13528	6.54607	25.3467	4.78981e-07	4.02776e-06
YGL157W	ARI1	1.13316	8.44578	25.2711	4.98114e-07	4.1692e-06
YOL082W	ATG19	1.32065	7.25509	25.2178	5.12073e-07	4.26623e-06
YDR258C	HSP78	1.7115	8.31312	24.9702	5.82238e-07	4.82108e-06
YCL039W	GID7	0.933223	6.50266	24.9194	5.97791e-07	4.93535e-06
YBR056W	YBR056W	1.42601	8.20824	24.9191	5.97864e-07	4.93535e-06
YDR111C	ALT2	1.13071	5.49667	24.6094	7.02101e-07	5.74321e-06
YDL025C	RTK1	1.20997	6.78727	24.5401	7.27804e-07	5.92656e-06
YGR182C	YGR182C	1.32793	6.70283	24.5269	7.32782e-07	5.94918e-06
YFR052C-A	YFR052C-A	3.91198	4.70244	24.5179	7.36245e-07	5.96833e-06
YMR085W	YMR085W	2.11541	5.84313	24.5075	7.4023e-07	5.99029e-06
YOL083W	ATG34	1.24931	4.8902	24.4208	7.74269e-07	6.23875e-06
YGL229C	SAP4	1.52263	5.72994	24.4181	7.75373e-07	6.23875e-06
YPL222W	FMP40	1.50131	6.25833	24.4057	7.80392e-07	6.2698e-06
YGR194C	XKS1	1.64331	6.6386	24.2764	8.34562e-07	6.68515e-06
YGL250W	RMR1	1.34087	5.00696	24.1421	8.94837e-07	7.13626e-06
YLR417W	VPS36	1.51033	7.06923	24.1301	9.00428e-07	7.17027e-06
YLR205C	HMX1	1.14379	7.16862	24.0819	9.23253e-07	7.33044e-06
YIR039C	YPS6	1.44413	6.17037	24.049	9.39142e-07	7.44566e-06
YHR171W	ATG7	1.08308	5.23098	24.0078	9.59468e-07	7.59567e-06
YMR068W	AVO2	1.115	5.06393	23.9175	1.00553e-06	7.94866e-06
YHR080C	YHR080C	1.02456	6.75463	23.8893	1.0204e-06	8.05445e-06
YGL146C	RRT6	1.44096	3.52257	23.822	1.05667e-06	8.32861e-06
YNR059W	MNT4	1.49205	7.24552	23.8075	1.06467e-06	8.37947e-06
YDR085C	AFR1	1.39489	6.65691	23.7362	1.10482e-06	8.6828e-06
YLR108C	YLR108C	2.1603	6.0932	23.666	1.1459e-06	8.99259e-06
YOR152C	YOR152C	1.21515	4.8984	23.6243	1.17099e-06	9.17613e-06
YMR251W	GTO3	1.99355	1.62606	23.5492	1.21761e-06	9.51394e-06
YKL171W	NNK1	0.914402	5.93614	23.4853	1.25871e-06	9.82081e-06
YDL169C	UGX2	2.0294	4.11777	23.4267	1.29762e-06	1.01099e-05
YIL162W	SUC2	1.54723	7.71499	23.4201	1.3021e-06	1.01267e-05
YMR110C	HFD1	1.29205	7.94897	23.418	1.30353e-06	1.01267e-05
YGR205W	TDA10	1.23201	5.91921	23.3873	1.32448e-06	1.02747e-05
YNL115C	YNL115C	1.09692	6.60932	23.3336	1.36203e-06	1.05207e-05
YOR285W	RDL1	1.17887	7.79362	23.3158	1.37469e-06	1.06034e-05
YOR185C	GSP2	1.67959	7.39815	23.2161	1.44779e-06	1.11196e-05
YEL072W	RMD6	1.10399	4.54601	23.1971	1.46218e-06	1.12142e-05
YJR036C	HUL4	1.29556	4.23569	23.1846	1.47169e-06	1.12711e-05
YPL154C	PEP4	1.20525	10.0314	23.1467	1.50099e-06	1.14793e-05
YJR019C	TES1	1.01623	5.60506	23.1095	1.53035e-06	1.16873e-05
YNL092W	YNL092W	1.72424	4.66667	23.0781	1.55555e-06	1.1863e-05
YOR292C	YOR292C	0.944175	5.4601	23.0591	1.571e-06	1.19639e-05
YIR016W	YIR016W	1.63818	5.89652	23.042	1.58498e-06	1.20534e-05
YML004C	GLO1	1.16789	8.6131	23.0369	1.58925e-06	1.20689e-05
YER015W	FAA2	1.30459	5.47252	23.0326	1.59279e-06	1.20788e-05
YHR140W	YHR140W	1.50987	4.49204	23.0195	1.60364e-06	1.21441e-05
YMR191W	SPG5	0.939673	6.53748	22.9612	1.65302e-06	1.24483e-05
YLR225C	YLR225C	0.980543	6.66682	22.7765	1.81975e-06	1.36658e-05
YOL013C	HRD1	0.905055	6.02037	22.7137	1.88024e-06	1.40809e-05
YDR490C	PKH1	0.902769	5.7882	22.6512	1.94239e-06	1.45263e-05
YOR028C	CIN5	2.44313	6.26173	22.6468	1.94688e-06	1.45397e-05
YKL151C	YKL151C	1.45133	7.04617	22.6361	1.95769e-06	1.46003e-05
YPL147W	PXA1	1.1903	5.56245	22.6137	1.98067e-06	1.47514e-05
YOR049C	RSB1	2.59046	5.51693	22.5901	2.00513e-06	1.4913e-05
YDR380W	ARO10	2.0148	8.1205	22.5442	2.05362e-06	1.52526e-05
YIL007C	NAS2	1.02468	5.90612	22.4832	2.11994e-06	1.56378e-05
YER011W	TIR1	1.65359	2.90806	22.439	2.16921e-06	1.59794e-05
YHL024W	RIM4	1.82332	4.00108	22.3788	2.23827e-06	1.64211e-05
YIL066C	RNR3	1.24132	4.35417	22.3684	2.25051e-06	1.64885e-05
YCL026C-B	HBN1	2.28446	4.87671	22.2816	2.35458e-06	1.71811e-05
YLR176C	RFX1	1.10689	4.93753	22.2674	2.37204e-06	1.72852e-05
YML120C	NDI1	1.41047	7.50094	22.2583	2.3832e-06	1.73199e-05
YHR016C	YSC84	1.34228	6.89022	22.2415	2.40424e-06	1.74493e-05
YLR164W	YLR164W	1.32253	3.77374	22.2196	2.43182e-06	1.76022e-05
YBR016W	YBR016W	1.19298	5.61494	22.2099	2.44407e-06	1.76672e-05
YGR070W	ROM1	1.17579	5.72954	22.1859	2.47479e-06	1.78654e-05
YDL130W-A	STF1	1.75503	6.85761	22.1706	2.49462e-06	1.79367e-05
YBR001C	NTH2	1.07712	5.95448	22.1269	2.55212e-06	1.83258e-05
YDR059C	UBC5	1.00481	5.45137	22.0896	2.60221e-06	1.85867e-05
YJR091C	JSN1	0.910996	7.36685	22.0509	2.65511e-06	1.88897e-05
YER039C	HVG1	1.46044	4.29405	21.9676	2.77297e-06	1.96765e-05
YPL203W	TPK2	1.23593	7.03478	21.8974	2.8762e-06	2.02969e-05
YJL070C	YJL070C	1.03104	5.83071	21.8827	2.89831e-06	2.04052e-05
YBR280C	SAF1	1.40385	6.04296	21.8741	2.9113e-06	2.04699e-05
YGR110W	CLD1	1.82122	5.13084	21.8685	2.91995e-06	2.05041e-05
YMR140W	SIP5	0.913232	6.04604	21.8545	2.94119e-06	2.05997e-05
YMR114C	YMR114C	1.02925	5.48489	21.8308	2.97779e-06	2.08291e-05
YLR446W	YLR446W	1.41568	4.22841	21.7975	3.02996e-06	2.11667e-05
YML127W	RSC9	1.02116	7.24782	21.7807	3.05652e-06	2.13246e-05
YPR127W	YPR127W	0.941285	6.47101	21.7302	3.1381e-06	2.18094e-05
YJR115W	YJR115W	2.40839	4.49694	21.6771	3.2262e-06	2.23929e-05
YDR387C	YDR387C	0.964727	6.47016	21.6355	3.29695e-06	2.28547e-05
YBR161W	CSH1	1.31182	5.94719	21.5984	3.36125e-06	2.32188e-05
YDR379C-A	YDR379C-A	1.51915	4.62889	21.5978	3.36236e-06	2.32188e-05
YGL156W	AMS1	2.25787	6.31261	21.5887	3.3784e-06	2.32997e-05
YMR174C	PAI3	1.55314	3.46899	21.4734	3.58776e-06	2.47122e-05
YMR087W	YMR087W	1.23551	4.76982	21.4503	3.63115e-06	2.49792e-05
YMR103C	YMR103C	1.05427	4.92372	21.4414	3.64811e-06	2.50639e-05
YBR046C	ZTA1	1.2853	6.10687	21.4145	3.6996e-06	2.53855e-05
YKL168C	KKQ8	0.884106	5.83737	21.4119	3.70462e-06	2.53877e-05
YMR181C	YMR181C	1.05165	5.70102	21.3805	3.76582e-06	2.57419e-05
YPL111W	CAR1	1.22012	8.01702	21.3696	3.78729e-06	2.58161e-05
YKL123W	YKL123W	1.30462	3.49791	21.3677	3.79101e-06	2.58161e-05
YLR284C	ECI1	1.15803	4.93075	21.3205	3.88552e-06	2.64264e-05
YGR289C	MAL11	1.26963	4.87439	21.293	3.94167e-06	2.67746e-05
YHR137W	ARO9	2.18167	8.18758	21.2619	4.00613e-06	2.71784e-05
YBR149W	ARA1	1.31763	8.99113	21.179	4.18321e-06	2.83086e-05
YGR019W	UGA1	1.09818	7.47662	21.146	4.25579e-06	2.86969e-05
YKR076W	ECM4	1.07939	5.17446	21.0931	4.37509e-06	2.9423e-05
YJL166W	QCR8	1.42825	7.45927	20.9894	4.61823e-06	3.09427e-05
YPL123C	RNY1	1.46639	6.30083	20.9234	4.78021e-06	3.19488e-05
YOR018W	ROD1	0.860594	5.87667	20.8199	5.04569e-06	3.36816e-05
YNR007C	ATG3	0.885177	5.60337	20.6775	5.43513e-06	3.61473e-05
YOR065W	CYT1	1.3472	8.79479	20.6337	5.56078e-06	3.6847e-05
YNL011C	YNL011C	1.02086	6.22864	20.6225	5.59335e-06	3.69717e-05
YIL111W	COX5B	1.78149	6.81853	20.6216	5.59599e-06	3.69717e-05
YJR096W	YJR096W	1.15418	6.54002	20.6202	5.60011e-06	3.69717e-05
YNL045W	LAP2	0.984575	7.46456	20.617	5.6095e-06	3.69885e-05
YOR317W	FAA1	1.14405	9.72341	20.4577	6.09653e-06	3.97635e-05
YOR275C	RIM20	0.878907	6.73411	20.4308	6.18257e-06	4.02761e-05
YJL185C	YJL185C	1.19085	4.89534	20.3895	6.31761e-06	4.11063e-05
YHR037W	PUT2	1.04099	6.7851	20.3743	6.36786e-06	4.13834e-05
YMR104C	YPK2	1.05057	6.84711	20.3638	6.40301e-06	4.15619e-05
YGL259W	YPS5	1.5183	2.57936	20.3073	6.59499e-06	4.27055e-05
YPL109C	YPL109C	0.95832	5.30021	20.2171	6.91336e-06	4.46602e-05
YLR352W	YLR352W	0.943914	5.30578	20.2029	6.96479e-06	4.49387e-05
YJL016W	YJL016W	0.852737	6.73906	20.1674	7.09514e-06	4.57252e-05
YJL103C	GSM1	1.52372	5.22677	20.1186	7.27858e-06	4.67958e-05
YDL019C	OSH2	1.12326	7.49657	20.0432	7.57137e-06	4.85628e-05
YBL039W-B	YBL039W-B	1.17578	4.26534	19.9545	7.9305e-06	5.05663e-05
YBR006W	UGA2	1.03673	6.36245	19.8106	8.55077e-06	5.43291e-05
YLR392C	ART10	1.12044	5.80024	19.7866	8.65897e-06	5.48875e-05
YLR099C	ICT1	1.31126	6.70577	19.7638	8.76282e-06	5.54807e-05
YBR147W	RTC2	1.57323	4.91699	19.7441	8.85354e-06	5.59896e-05
YDR273W	DON1	1.56738	4.0619	19.6113	9.49069e-06	5.9809e-05
YLL039C	UBI4	1.14297	9.22444	19.546	9.8208e-06	6.16737e-05
YJL199C	MBB1	1.36861	4.0997	19.5419	9.84155e-06	6.17323e-05
YLR080W	EMP46	1.24766	4.84989	19.5379	9.86226e-06	6.17905e-05
YNL159C	ASI2	0.837023	6.05888	19.5196	9.95706e-06	6.23123e-05
YOR162C	YRR1	0.843135	5.83839	19.498	1.00706e-05	6.27321e-05
YBR052C	RFS1	1.19868	7.73628	19.4655	1.02433e-05	6.36614e-05
YNL144C	YNL144C	1.649	5.77884	19.3774	1.07268e-05	6.65132e-05
YFR049W	YMR31	1.14716	6.25845	19.3469	1.08993e-05	6.7506e-05
YHR001W-A	QCR10	1.35811	6.59496	19.3139	1.10893e-05	6.84966e-05
YNL192W	CHS1	1.11287	9.8222	19.3126	1.10973e-05	6.84966e-05
YFR008W	FAR7	0.909989	4.90508	19.2228	1.16315e-05	7.16303e-05
YDL010W	GRX6	1.05655	6.58759	19.0971	1.24233e-05	7.59015e-05
YLR257W	YLR257W	1.12216	9.52581	19.0791	1.25411e-05	7.64486e-05
YDL027C	YDL027C	0.957862	6.40278	19.0041	1.30436e-05	7.92436e-05
YHR199C	AIM46	0.823439	6.74432	18.9811	1.32018e-05	8.01147e-05
YIL045W	PIG2	1.44893	5.3576	18.9129	1.36826e-05	8.28178e-05
YAL005C	SSA1	1.38156	10.0079	18.881	1.39129e-05	8.40524e-05
YKL065C	YET1	0.935452	8.68084	18.8055	1.44746e-05	8.71541e-05
YPR155C	NCA2	0.882022	5.75583	18.7316	1.50465e-05	9.0396e-05
YNL125C	ESBP6	1.20467	6.09553	18.5845	1.62536e-05	9.71537e-05
YDR122W	KIN1	0.860399	7.11486	18.5836	1.62612e-05	9.71537e-05
YDR368W	YPR1	1.04336	7.7543	18.5705	1.63737e-05	9.77182e-05
YDR178W	SDH4	1.21993	7.10717	18.5374	1.66604e-05	9.91306e-05
YBR128C	ATG14	1.42095	4.48077	18.4919	1.7063e-05	0.000101273
YNL304W	YPT11	0.895261	4.94248	18.4645	1.73099e-05	0.000102513
YOL106W	YOL106W	1.28919	2.651	18.3342	1.85354e-05	0.000108936
YKL129C	MYO3	1.01037	6.88958	18.2564	1.93073e-05	0.000113349
YDR435C	PPM1	0.982739	6.56493	18.2433	1.94408e-05	0.000114009
YHR022C	YHR022C	2.28099	3.97624	18.1604	2.0306e-05	0.000118825
YDR306C	YDR306C	0.850718	6.10258	18.1395	2.05302e-05	0.000119877
YDR461C-A	YDR461C-A	1.28287	4.20003	18.1172	2.07715e-05	0.000121025
YIL087C	AIM19	1.07683	5.16412	18.0332	2.17084e-05	0.000126212
YJR039W	YJR039W	0.863863	5.16949	17.9519	2.26561e-05	0.000131299
YKL201C	MNN4	0.885728	5.51898	17.912	2.31361e-05	0.000133651
YER119C	AVT6	0.910709	6.25592	17.8814	2.35106e-05	0.000135669
YDL230W	PTP1	0.933352	5.40613	17.8407	2.40184e-05	0.000138157
YMR284W	YKU70	0.87318	5.83499	17.7905	2.46616e-05	0.000141556
YEL060C	PRB1	1.55931	9.30607	17.7371	2.53636e-05	0.000145431
YLR151C	PCD1	1.13873	4.83639	17.6997	2.58668e-05	0.000148002
YJL171C	YJL171C	1.08823	9.38756	17.661	2.6399e-05	0.00015041
YMR084W	YMR084W	1.61707	4.59071	17.6019	2.72315e-05	0.000154828
YDL142C	CRD1	0.859624	5.64749	17.5896	2.74089e-05	0.000155512
YNL142W	MEP2	1.71601	5.8385	17.5895	2.74095e-05	0.000155512
YMR304W	UBP15	1.02635	7.1234	17.5835	2.74968e-05	0.000155844
YDL125C	HNT1	0.849447	8.46043	17.5616	2.78153e-05	0.000157484
YMR037C	MSN2	1.10925	6.87202	17.5399	2.81342e-05	0.000158957
YBL015W	ACH1	0.929957	6.54502	17.4994	2.87401e-05	0.000161704
YPL057C	SUR1	1.04004	7.82759	17.4947	2.88114e-05	0.000161937
YGR149W	YGR149W	1.04989	7.15997	17.4848	2.89614e-05	0.000162611
YKL034W	TUL1	0.948894	6.70323	17.4441	2.95877e-05	0.00016544
YFL042C	YFL042C	0.866689	6.12876	17.4028	3.02386e-05	0.000168905
YJL155C	FBP26	0.866249	6.38925	17.3532	3.10378e-05	0.000173012
YLR408C	BLS1	1.11514	3.71686	17.3203	3.15799e-05	0.000175852
YNR047W	FPK1	0.838536	5.84773	17.3022	3.18823e-05	0.000177353
YIR031C	DAL7	0.85237	5.54152	17.2807	3.22453e-05	0.000179188
YDR533C	HSP31	1.07131	6.21116	17.2316	3.30894e-05	0.000183225
YPL166W	ATG29	1.08552	4.69302	17.2305	3.31072e-05	0.000183225
YDR042C	YDR042C	1.69648	2.74236	17.1762	3.40681e-05	0.000188157
YKL146W	AVT3	0.822636	6.96622	17.1218	3.50585e-05	0.000193036
YOL087C	YOL087C	0.82537	7.10454	17.0884	3.56795e-05	0.000196255
YCL034W	LSB5	0.819287	6.99084	17.0685	3.60545e-05	0.000198117
YJL106W	IME2	1.39504	4.88075	17.0373	3.66521e-05	0.000201196
YOR036W	PEP12	1.11352	7.48277	17.0223	3.69443e-05	0.000202389
YOR273C	TPO4	1.42727	8.61317	17.0138	3.71096e-05	0.000203089
YOR288C	MPD1	0.980195	6.58625	17.0109	3.71662e-05	0.000203193
YBR045C	GIP1	1.34264	4.46419	16.9399	3.85827e-05	0.000210299
YFL021W	GAT1	0.928755	6.61482	16.9214	3.89608e-05	0.000211719
YMR315W	YMR315W	1.01537	8.46989	16.9035	3.93288e-05	0.000213341
YOR245C	DGA1	0.790581	6.56741	16.8318	4.08427e-05	0.000221279
YDR251W	PAM1	0.834841	7.81995	16.8267	4.09528e-05	0.000221653
YPL224C	MMT2	0.76089	6.27629	16.8075	4.13697e-05	0.000223686
YHR124W	NDT80	1.21304	2.96974	16.7945	4.16549e-05	0.000225003
YLL019C	KNS1	1.01356	6.59665	16.7819	4.19313e-05	0.000226044
YBR139W	YBR139W	1.22881	7.25116	16.7687	4.22252e-05	0.000227402
YHL044W	YHL044W	1.10657	3.51941	16.7664	4.22761e-05	0.00022745
YER175C	TMT1	0.900757	5.35968	16.7512	4.2616e-05	0.000229051
YHR195W	NVJ1	0.762638	6.38946	16.6904	4.40032e-05	0.000235569
YGL010W	YGL010W	1.41372	4.06007	16.6669	4.45526e-05	0.000238275
YER162C	RAD4	0.894845	5.68687	16.66	4.47147e-05	0.000238905
YOR031W	CRS5	1.22711	3.83495	16.6481	4.49958e-05	0.00024017
YAL017W	PSK1	0.989609	7.14722	16.5691	4.69102e-05	0.000249159
YML002W	YML002W	0.770207	5.51865	16.5149	4.82697e-05	0.000256128
YPR098C	YPR098C	1.0734	6.41689	16.4197	5.07537e-05	0.000268781
YFR003C	YPI1	0.862839	6.37995	16.4057	5.11303e-05	0.00027051
YDL113C	ATG20	0.801552	6.26107	16.4026	5.12153e-05	0.000270695
YGR225W	AMA1	1.23766	2.74783	16.3922	5.14977e-05	0.000271922
YLR042C	YLR042C	1.52325	4.5212	16.3764	5.19267e-05	0.000273653
YJL066C	MPM1	1.08278	6.3486	16.3103	5.37716e-05	0.000283099
YGL160W	AIM14	0.840674	7.22784	16.3071	5.38619e-05	0.000283299
YFL054C	YFL054C	1.27867	5.24218	16.264	5.51017e-05	0.000288697
YKL133C	YKL133C	0.88128	5.0317	16.2223	5.63286e-05	0.000294554
YHR075C	PPE1	1.09022	5.00715	16.1673	5.79879e-05	0.000302353
YDR436W	PPZ2	0.857389	5.95444	16.1511	5.84832e-05	0.000304642
YGR249W	MGA1	1.22952	6.00785	16.0537	6.15722e-05	0.000319502
YAR027W	UIP3	1.17692	7.5521	16.021	6.26445e-05	0.000324755
YPL221W	FLC1	1.01195	7.98511	16.0112	6.29685e-05	0.000326122
YCR061W	YCR061W	0.890392	6.71026	16.0037	6.32197e-05	0.000327109
YPR149W	NCE102	1.35438	9.90585	15.9185	6.61286e-05	0.000340531
YDR003W-A	YDR003W-A	1.14493	3.33465	15.889	6.71669e-05	0.000344555
YBR199W	KTR4	0.810899	8.38515	15.8265	6.94248e-05	0.000355474
YNL160W	YGP1	1.91974	9.16031	15.7843	7.09907e-05	0.000362804
YKL066W	YKL066W	0.974909	5.1766	15.6372	7.67293e-05	0.000391687
YBR203W	COS111	1.15784	5.47098	15.618	7.75127e-05	0.000395015
YDL091C	UBX3	0.856434	5.98483	15.6109	7.78052e-05	0.000396132
YKL141W	SDH3	1.15955	7.85837	15.5941	7.85009e-05	0.000398923
YOL032W	OPI10	1.37701	6.9511	15.548	8.04382e-05	0.000408001
YPR075C	OPY2	0.752737	7.21811	15.4807	8.33532e-05	0.00042042
YEL041W	YEF1	1.15426	3.59849	15.472	8.37344e-05	0.00042195
YAL060W	BDH1	1.04039	8.23459	15.4357	8.53594e-05	0.000429738
YER081W	SER3	0.923403	6.52688	15.4133	8.63804e-05	0.000434451
YOR100C	CRC1	1.41299	2.54502	15.4116	8.64563e-05	0.000434451
YKL100C	YKL100C	0.837377	7.89347	15.3669	8.85268e-05	0.000443618
YLL041C	SDH2	1.26509	7.33207	15.3543	8.91196e-05	0.000446176
YKR066C	CCP1	0.865628	7.58526	15.3109	9.11904e-05	0.000455278
YOL133W	HRT1	0.727735	5.97426	15.3089	9.12874e-05	0.000455342
YKL067W	YNK1	0.921318	7.72793	15.2733	9.30214e-05	0.000463564
YIL089W	YIL089W	1.1229	2.49762	15.2558	9.38887e-05	0.000467025
YDR453C	TSA2	1.0569	4.89354	15.1588	9.88356e-05	0.000490729
YGL036W	YGL036W	0.949879	7.00473	15.1444	9.95948e-05	0.000493828
YPL196W	OXR1	0.796547	5.77899	15.0831	0.000102878	0.000508465
YER103W	SSA4	2.34757	7.57682	15.0617	0.000104055	0.000513813
YHR202W	YHR202W	0.909036	5.4941	15.035	0.000105537	0.000520658
YJL100W	LSB6	0.819634	5.89995	15.0143	0.000106697	0.00052542
YDR069C	DOA4	1.05469	5.89589	14.9352	0.000111268	0.000545444
YOL073C	YOL073C	0.722304	6.00934	14.9255	0.000111839	0.000547748
YJR102C	VPS25	0.753427	5.69781	14.8756	0.000114839	0.000560409
YHR194W	MDM31	0.794722	5.82478	14.7938	0.000119931	0.000583677
YLR120C	YPS1	1.16224	9.07843	14.7424	0.000123244	0.000598188
YGL193C	YGL193C	0.94364	4.58565	14.702	0.000125913	0.000609498
YLR356W	ATG33	0.981367	5.85884	14.609	0.000132283	0.000636914
YDR058C	TGL2	0.944313	4.65231	14.5925	0.000133442	0.00064135
YKR052C	MRS4	0.805318	5.5487	14.5521	0.000136334	0.000654668
YOR386W	PHR1	0.869245	5.91367	14.5464	0.000136746	0.000656067
YLR201C	COQ9	1.01883	6.24577	14.5365	0.000137473	0.000658968
YOL114C	YOL114C	1.01407	2.78069	14.5044	0.000139832	0.000669088
YDR425W	SNX41	0.763098	5.45369	14.4988	0.000140252	0.000670508
YHR017W	YSC83	0.75265	6.35853	14.4955	0.000140494	0.000671071
YEL024W	RIP1	1.02895	8.12727	14.4187	0.000146342	0.000697155
YOL089C	HAL9	0.740036	5.76594	14.3941	0.000148264	0.000703426
YIL108W	YIL108W	0.702254	6.67309	14.3938	0.000148293	0.000703426
YJL132W	YJL132W	0.94239	4.9766	14.3936	0.000148309	0.000703426
YGL045W	RIM8	0.904335	6.12801	14.3884	0.000148719	0.000704753
YKL096W	CWP1	1.3518	10.2213	14.3853	0.000148964	0.000705295
YNL093W	YPT53	2.29719	4.73214	14.3814	0.000149267	0.000706113
YBR269C	FMP21	0.846294	5.80858	14.3752	0.00014976	0.000707826
YCL047C	POF1	0.806958	5.60321	14.3159	0.000154554	0.000729848
YBR059C	AKL1	0.745925	6.88005	14.2368	0.000161183	0.000759162
YNL106C	INP52	0.706629	5.84254	14.1692	0.000167081	0.000785572
YKR069W	MET1	0.700311	5.5407	14.1544	0.000168402	0.000791092
YMR281W	GPI12	0.775119	5.98499	14.1481	0.000168972	0.000793082
YDR529C	QCR7	0.991854	8.30609	14.1088	0.000172534	0.000808398
YKL051W	SFK1	0.86327	6.27642	14.0979	0.000173541	0.000812411
YGR161C	RTS3	1.27325	7.12705	14.0744	0.00017572	0.000820404
YBR297W	MAL33	0.954351	5.57096	14.0729	0.000175855	0.000820404
YGR241C	YAP1802	0.895645	6.53555	14.0493	0.000178079	0.000828632
YMR195W	ICY1	1.6326	6.27643	14.009	0.000181939	0.000845867
YMR141C	YMR141C	1.44638	1.78512	13.9835	0.000184422	0.000856673
YJL052W	TDH1	1.96839	10.0662	13.9621	0.000186534	0.000864998
YKL085W	MDH1	1.04102	8.37404	13.9107	0.000191699	0.00088686
YFL016C	MDJ1	1.01792	7.19081	13.9103	0.00019174	0.00088686
YMR155W	YMR155W	0.717371	5.70425	13.9003	0.000192771	0.000890223
YBL091C-A	SCS22	0.891245	5.36864	13.9	0.000192797	0.000890223
YHR180W	YHR180W	1.12984	3.12831	13.8639	0.000196538	0.000904745
YNL003C	PET8	0.784783	6.58411	13.8632	0.000196611	0.000904745
YHR092C	HXT4	2.07117	8.91411	13.8387	0.000199189	0.000915053
YGR111W	YGR111W	0.832415	6.76568	13.8061	0.000202673	0.000930266
YGR161W-C	YGR161W-C	1.04559	4.79244	13.8019	0.000203127	0.000931557
YBR033W	EDS1	1.22352	3.585	13.7927	0.000204133	0.000935379
YBR053C	YBR053C	1.10597	7.49952	13.775	0.000206065	0.000943033
YCL025C	AGP1	1.62172	7.24163	13.7517	0.000208629	0.000953555
YPR154W	PIN3	0.751999	6.86685	13.7266	0.000211433	0.000964741
YMR148W	OSW5	0.82424	5.26635	13.6904	0.000215559	0.000981447
YOR052C	YOR052C	0.810894	7.84357	13.6897	0.000215639	0.000981447
YGR028W	MSP1	0.87148	6.63148	13.6645	0.000218547	0.00099301
YKL086W	SRX1	1.20469	2.46826	13.6455	0.000220773	0.00100129
YMR152W	YIM1	0.795031	7.00196	13.6374	0.000221721	0.00100322
YJR107W	YJR107W	0.955915	4.92694	13.5907	0.000227308	0.00102678
YGL237C	HAP2	0.846597	5.03915	13.5662	0.00023029	0.00103938
YNL208W	YNL208W	1.06905	9.6261	13.5636	0.000230613	0.00103997
YFR030W	MET10	0.944926	6.97448	13.5035	0.000238116	0.00107202
YMR164C	MSS11	0.753753	5.192	13.475	0.000241767	0.00108664
YJL165C	HAL5	1.01104	7.83031	13.4655	0.000242988	0.00109123
YER101C	AST2	0.776124	4.8848	13.4432	0.000245895	0.00110336
YJL060W	BNA3	1.16073	7.10586	13.4255	0.00024822	0.00111287
YEL052W	AFG1	0.715909	7.2134	13.4175	0.000249284	0.00111672
YNL277W	MET2	1.61026	5.02864	13.4012	0.000251469	0.00112557
YKL202W	YKL202W	1.09164	3.26272	13.3951	0.000252282	0.00112785
YOL015W	IRC10	0.918306	4.38482	13.3943	0.000252394	0.00112785
YGL127C	SOH1	0.864342	5.13964	13.3873	0.000253338	0.00113113
YGR268C	HUA1	1.1081	5.99325	13.3747	0.000255039	0.00113768
YHR004C	NEM1	0.759169	6.0954	13.3718	0.00025544	0.0011377
YNR068C	YNR068C	0.878295	3.84652	13.37	0.000255686	0.00113786
YDR204W	COQ4	0.836562	6.39144	13.3091	0.000264115	0.00117151
YDR041W	RSM10	0.814102	6.58699	13.2688	0.000269856	0.00119306
YGR032W	GSC2	1.45022	8.09499	13.2351	0.000274753	0.00121339
YPL260W	YPL260W	0.774663	7.52425	13.207	0.000278912	0.00123008
YGL180W	ATG1	0.842476	5.39907	13.1403	0.000289016	0.0012705
YMR313C	TGL3	0.732752	6.49675	13.1194	0.000292247	0.00128261
YGL219C	MDM34	0.704029	6.37119	13.1142	0.00029306	0.00128514
YJR010W	MET3	0.892868	6.45148	13.0997	0.000295347	0.00129307
YGL002W	ERP6	0.692185	6.32012	13.0028	0.000311019	0.00135619
YBR168W	PEX32	0.710976	5.33924	12.9963	0.00031211	0.00135986
YPL113C	YPL113C	1.31001	3.45032	12.9441	0.000320927	0.00139602
YLR030W	YLR030W	1.15901	2.29761	12.8874	0.000330804	0.00143322
YMR316W	DIA1	1.00377	8.74892	12.8567	0.000336276	0.00145576
YEL020C	YEL020C	0.708594	5.31533	12.84	0.000339293	0.00146647
YMR039C	SUB1	0.819033	7.22389	12.8303	0.000341047	0.00147287
YOR299W	BUD7	0.715825	7.2622	12.7946	0.000347628	0.0015001
YOL143C	RIB4	1.0335	9.70422	12.7751	0.000351262	0.00151457
YLR414C	PUN1	1.54598	9.78702	12.6546	0.000374647	0.00161027
YDL021W	GPM2	1.49311	4.83844	12.633	0.000378989	0.00162764
YER096W	SHC1	0.90654	4.24767	12.6315	0.000379295	0.00162766
YOR223W	YOR223W	0.755845	5.24083	12.6003	0.000385684	0.00165245
YKL023W	YKL023W	0.762624	5.56521	12.5258	0.000401365	0.0017142
YDR379W	RGA2	0.666746	6.24378	12.5049	0.000405896	0.00173082
YMR297W	PRC1	0.874735	10.1618	12.4732	0.000412843	0.00175905
YJL053W	PEP8	0.690801	6.75358	12.4616	0.000415399	0.00176855
YGL081W	YGL081W	1.14049	2.72192	12.4397	0.00042031	0.00178643
YJR021C	REC107	0.69398	5.39383	12.4384	0.00042059	0.00178643
YER033C	ZRG8	0.828728	5.14297	12.3852	0.000432748	0.00182802
YER037W	PHM8	1.19598	6.47808	12.3754	0.000435019	0.00183618
YPL024W	RMI1	0.744024	4.96627	12.3634	0.000437842	0.00184665
YOR347C	PYK2	1.07541	6.36573	12.3519	0.000440533	0.00185511
YHR008C	SOD2	0.786043	8.78208	12.3428	0.000442684	0.00186127
YCR004C	YCP4	0.762056	8.1746	12.3395	0.000443483	0.00186318
YMR041C	ARA2	0.698529	5.43686	12.3296	0.000445834	0.0018716
YER065C	ICL1	0.873909	5.02091	12.314	0.00044957	0.0018829
YER179W	DMC1	1.244	2.81642	12.2504	0.000465164	0.0019407
YMR023C	MSS1	0.697384	5.28719	12.2065	0.000476245	0.00198234
YDR476C	YDR476C	0.738947	6.0713	12.1995	0.000478025	0.00198822
YGR287C	IMA1	1.16255	4.58599	12.1527	0.00049016	0.00203556
YPR061C	JID1	1.17772	4.31601	12.1405	0.00049339	0.0020474
YFR022W	ROG3	0.717381	5.21824	12.096	0.000505314	0.00209366
YPL119C	DBP1	0.950729	4.15441	12.0826	0.000508934	0.00210705
YOR138C	RUP1	0.623134	6.46429	12.0635	0.000514197	0.00212721
YNL200C	YNL200C	1.17811	5.79296	12.0228	0.000525526	0.00217076
YBR293W	VBA2	0.629953	6.02246	11.9919	0.000534336	0.00220546
YBR108W	AIM3	0.742255	5.82786	11.9528	0.000545656	0.00224875
YPL134C	ODC1	0.835025	5.3097	11.9465	0.000547489	0.00225272
YIL056W	VHR1	1.07336	7.36275	11.9453	0.000547868	0.00225272
YOR377W	ATF1	0.714338	5.69921	11.9047	0.000559932	0.00230057
YOR176W	HEM15	0.851439	7.64286	11.8959	0.000562574	0.00230967
YMR232W	FUS2	1.07634	3.25351	11.8917	0.000563837	0.0023131
YKR046C	PET10	0.716227	8.28084	11.8786	0.000567812	0.00232588
YDR505C	PSP1	0.670672	6.8906	11.8727	0.00056962	0.00232892
YNL007C	SIS1	0.962448	8.57403	11.872	0.000569846	0.00232892
YNL241C	ZWF1	0.744412	8.45489	11.8687	0.000570867	0.00233133
YML091C	RPM2	0.975979	6.0839	11.8528	0.000575746	0.00234948
YGR266W	YGR266W	0.637413	6.93478	11.8471	0.000577505	0.00235488
YPL206C	PGC1	0.854405	7.41195	11.807	0.000590078	0.00240252
YMR070W	MOT3	0.745766	6.41968	11.8011	0.000591949	0.00240833
YOL053W	AIM39	0.748451	5.34836	11.7938	0.000594281	0.002416
YKL140W	TGL1	0.741624	6.66671	11.7475	0.000609248	0.00246757
YHR007C-A	YHR007C-A	1.31335	3.44792	11.7348	0.000613411	0.00248071
YOR092W	ECM3	0.841076	6.38731	11.7253	0.000616549	0.00249154
YNL321W	VNX1	0.709064	6.60105	11.7186	0.000618772	0.00249729
YGL059W	PKP2	0.757037	5.26467	11.7183	0.000618895	0.00249729
YHL048W	COS8	0.863696	6.6271	11.7082	0.000622245	0.00250706
YNL237W	YTP1	1.1716	3.12403	11.6438	0.000644182	0.0025839
YPL236C	ENV7	0.75103	5.28513	11.6222	0.000651682	0.00260851
YKL162C	YKL162C	0.868519	4.19051	11.622	0.000651765	0.00260851
YOL117W	RRI2	0.764361	5.16485	11.6108	0.000655703	0.00262233
YOR300W	YOR300W	0.856357	3.27182	11.5866	0.000664274	0.00265072
YKR097W	PCK1	0.939293	4.75145	11.5751	0.000668415	0.00266136
YBR208C	DUR1,2	1.5935	7.74868	11.5729	0.000669215	0.00266258
YKR009C	FOX2	0.865756	5.12983	11.5475	0.000678418	0.00269523
YJL048C	UBX6	0.774694	8.50384	11.5253	0.000686545	0.00271817
YDL233W	YDL233W	0.918126	5.71335	11.5127	0.000691234	0.00273409
YHR106W	TRR2	0.653628	5.60929	11.4997	0.000696064	0.00275118
YGL154C	LYS5	0.699355	4.99493	11.4534	0.00071363	0.00281239
YBL101C	ECM21	0.823534	6.57723	11.4466	0.000716263	0.00282034
YGR122W	YGR122W	0.760603	6.29656	11.4455	0.00071669	0.00282034
YLR343W	GAS2	0.979671	2.94421	11.4438	0.000717319	0.00282076
YGR174C	CBP4	1.0242	5.33823	11.4265	0.000724032	0.00284302
YMR253C	YMR253C	0.818538	5.43918	11.3839	0.000740816	0.00290471
YDR284C	DPP1	0.726809	7.29982	11.362	0.000749624	0.00293499
YOR113W	AZF1	0.703579	5.48285	11.3549	0.000752499	0.00294411
YNL214W	PEX17	0.812157	4.7297	11.3318	0.000761918	0.00297665
YOR005C	DNL4	0.61726	5.94252	11.2975	0.000776117	0.00302994
YEL073C	YEL073C	1.13794	5.15903	11.2947	0.000777272	0.00303226
YDR148C	KGD2	0.808326	7.67177	11.2707	0.000787413	0.00306739
YKL188C	PXA2	0.849408	4.9154	11.2536	0.00079467	0.00309344
YNL155W	YNL155W	0.714156	7.28431	11.2325	0.000803792	0.00312293
YGR067C	YGR067C	0.906838	4.12339	11.2125	0.000812484	0.00314918
YMR035W	IMP2	0.905827	5.39924	11.1945	0.000820418	0.00317516
YIL029C	YIL029C	0.902799	4.3541	11.1873	0.00082357	0.00318074
YOR022C	YOR022C	0.650624	5.19274	11.1432	0.000843413	0.0032481
YNL100W	AIM37	0.761717	6.49017	11.1407	0.000844531	0.00325009
YDR032C	PST2	0.915383	8.52201	11.1303	0.000849275	0.0032637
YCL052C	PBN1	0.648484	6.54944	11.1229	0.000852672	0.00327443
YHR043C	DOG2	0.797182	6.67869	11.0792	0.000873026	0.00335021
YPR115W	RGC1	0.680137	6.75206	11.0629	0.000880709	0.0033773
YGR250C	YGR250C	0.72016	7.74301	11.0518	0.000885999	0.00338972
YNL202W	SPS19	0.974076	3.85245	11.0511	0.000886328	0.00338972
YLR283W	YLR283W	0.721043	4.93883	11.0509	0.000886456	0.00338972
YLR070C	XYL2	1.18369	3.08491	11.015	0.000903769	0.00344618
YJL170C	ASG7	1.2684	4.44409	10.9567	0.000932644	0.00354877
YOR137C	SIA1	0.7462	5.99334	10.9317	0.000945309	0.00358939
YBR286W	APE3	0.711442	10.2365	10.9281	0.000947144	0.00359383
YJL042W	MHP1	0.702552	6.99619	10.8936	0.00096495	0.00365626
YPL047W	SGF11	0.714513	4.97587	10.8745	0.000974986	0.00368654
YPL257W	YPL257W	0.821854	3.17633	10.8541	0.000985769	0.0037221
YGR288W	MAL13	0.944467	5.09072	10.8528	0.000986489	0.00372222
YLR266C	PDR8	0.640342	5.51465	10.781	0.00102547	0.00385586
YHR094C	HXT1	1.75767	10.5611	10.776	0.00102825	0.0038636
YER020W	GPA2	0.950598	7.64558	10.7149	0.00106276	0.00397074
YNL336W	COS1	0.853694	5.28793	10.7113	0.00106484	0.00397074
YDL089W	NUR1	0.635933	5.41541	10.7022	0.00107007	0.00398476
YPR201W	ARR3	0.88559	2.65138	10.6788	0.00108371	0.00402999
YMR165C	PAH1	0.680062	6.35922	10.6419	0.00110555	0.00410841
YER182W	FMP10	0.802509	6.06334	10.6301	0.00111265	0.00412908
YNL156C	NSG2	0.651287	7.74795	10.583	0.00114133	0.00422685
YNL025C	SSN8	0.641891	5.27243	10.5792	0.00114365	0.00423251
YLR006C	SSK1	0.698746	6.22785	10.5658	0.00115196	0.00425745
YGR255C	COQ6	0.720704	6.59984	10.5646	0.00115275	0.00425745
YBR225W	YBR225W	0.65	5.37826	10.5471	0.00116373	0.00429508
YER185W	PUG1	1.99045	4.07654	10.5123	0.00118584	0.00436772
YOL108C	INO4	0.635286	5.94881	10.5052	0.00119039	0.00438149
YMR170C	ALD2	0.788649	5.19051	10.4985	0.00119471	0.0043944
YDR475C	JIP4	0.67526	6.32192	10.4893	0.0012007	0.00441347
YJL020C	BBC1	0.777014	7.6234	10.4784	0.00120779	0.00443649
YBR005W	RCR1	0.873167	7.1305	10.4757	0.00120957	0.00443765
YDL072C	YET3	0.680399	8.74586	10.4754	0.00120975	0.00443765
YJR100C	AIM25	0.622237	6.06398	10.473	0.0012113	0.00444033
YNL097C	PHO23	0.600649	5.59645	10.4676	0.00121489	0.00445047
YBR014C	GRX7	0.613922	6.174	10.4455	0.00122951	0.004501
YIL053W	RHR2	0.908053	11.3637	10.4295	0.00124018	0.00453392
YIL059C	YIL059C	0.735544	4.76152	10.4241	0.00124379	0.00454402
YDR255C	RMD5	0.701894	5.19049	10.4003	0.00125992	0.00459146
YJL210W	PEX2	0.658387	6.00486	10.4	0.00126017	0.00459146
YBR003W	COQ1	0.699707	6.3515	10.3871	0.00126898	0.00462046
YLL055W	YCT1	0.670083	4.76138	10.3585	0.00128878	0.00468937
YDR072C	IPT1	0.775463	7.93261	10.3554	0.00129098	0.00469424
YPL064C	CWC27	0.619648	6.29125	10.3506	0.00129433	0.00470326
YPL272C	YPL272C	1.0949	3.6196	10.3445	0.00129859	0.00471555
YDR256C	CTA1	1.33644	2.95321	10.3342	0.00130584	0.00473554
YDL181W	INH1	1.19043	5.76296	10.3143	0.00132002	0.0047835
YIL048W	NEO1	0.628322	6.92838	10.3132	0.00132084	0.0047835
YHR198C	AIM18	0.735008	6.0185	10.3039	0.00132752	0.00480127
YNL015W	PBI2	1.14848	7.20461	10.2823	0.00134315	0.00485454
YPR134W	MSS18	0.658914	5.2263	10.2533	0.0013644	0.00492808
YMR160W	YMR160W	0.662474	5.38807	10.2491	0.00136754	0.00493612
YGR112W	SHY1	0.652583	5.47888	10.2448	0.00137071	0.00494425
YGL080W	FMP37	0.637674	6.16614	10.2112	0.0013959	0.00503177
YDL020C	RPN4	1.26827	7.47174	10.2016	0.0014032	0.00505469
YPL277C	YPL277C	1.31996	3.13286	10.1971	0.00140664	0.00506034
YBL049W	MOH1	1.00537	2.36349	10.1877	0.00141379	0.00508269
YKL126W	YPK1	0.74436	8.33331	10.1575	0.00143716	0.00515641
YKL194C	MST1	0.675032	5.63908	10.1269	0.00146124	0.00523586
YFR010W	UBP6	0.653	7.73827	10.1204	0.00146636	0.00525073
YDL215C	GDH2	0.663221	7.89364	10.1171	0.00146898	0.00525665
YER095W	RAD51	0.876842	6.78665	10.0843	0.00149534	0.00534389
YGR254W	ENO1	0.957908	11.7029	10.0816	0.00149756	0.00534494
YOL071W	EMI5	0.730393	5.51812	10.0555	0.00151895	0.00541394
YDR202C	RAV2	0.62117	6.21122	10.0454	0.00152731	0.00544017
YOR132W	VPS17	0.640523	6.67058	10.0294	0.00154065	0.00548213
YOL162W	YOL162W	1.05325	2.24061	10.0288	0.00154112	0.00548213
YNL042W	BOP3	0.618541	5.81746	9.99789	0.0015672	0.00555661
YGR244C	LSC2	0.867521	8.58784	9.97838	0.00158389	0.00561211
YER046W	SPO73	0.709159	4.75329	9.9181	0.00163662	0.00578378
YOR034C-A	YOR034C-A	0.953236	3.13646	9.88966	0.0016621	0.00586617
YLR031W	YLR031W	1.04629	2.61089	9.84817	0.00170001	0.00597655
YCR069W	CPR4	0.660718	7.38949	9.81489	0.00173105	0.00607778
YMR029C	FAR8	0.614338	6.59483	9.80953	0.0017361	0.00609156
YGL181W	GTS1	0.630142	6.65749	9.79106	0.00175363	0.00614907
YAR023C	YAR023C	0.748359	3.91554	9.72048	0.00182226	0.00636602
YHR082C	KSP1	0.618668	7.25832	9.71899	0.00182374	0.00636602
YDL149W	ATG9	0.850077	5.00143	9.7054	0.00183727	0.00640912
YDR329C	PEX3	0.571261	6.80823	9.68386	0.00185894	0.00647217
YBL086C	YBL086C	0.878993	6.17426	9.66629	0.0018768	0.00652177
YJL213W	YJL213W	0.83578	7.01395	9.63386	0.00191022	0.0066206
YDL194W	SNF3	0.734834	4.75058	9.63277	0.00191137	0.0066206
YPL159C	PET20	0.60056	5.92656	9.61656	0.0019283	0.00667072
YBR004C	GPI18	0.721583	6.1082	9.60669	0.0019387	0.00669812
YNL098C	RAS2	0.622352	8.33425	9.58481	0.00196194	0.00676976
YOL086W-A	YOL086W-A	0.689768	5.15422	9.56969	0.00197816	0.00681269
YPR067W	ISA2	0.672382	5.90699	9.55936	0.00198933	0.00684678
YOL129W	VPS68	0.698495	7.84935	9.54904	0.00200054	0.00688098
YMR030W	RSF1	0.71435	5.01135	9.53449	0.00201646	0.00693135
YGR050C	YGR050C	0.850738	3.53794	9.51394	0.00203917	0.00699605
YPL148C	PPT2	0.773142	4.41541	9.50945	0.00204416	0.00700874
YPL152W	RRD2	0.649551	5.48588	9.4923	0.00206336	0.00706561
YOR035C	SHE4	0.720816	6.9129	9.45406	0.00210682	0.00720986
YHR132W-A	IGO2	0.601876	6.2849	9.45099	0.00211036	0.00721642
YJL172W	CPS1	1.06835	7.91496	9.43301	0.00213114	0.00727009
YHL032C	GUT1	0.596714	6.13799	9.41823	0.00214839	0.00732431
YJR058C	APS2	0.587669	5.5858	9.39826	0.00217191	0.00739608
YKL189W	HYM1	0.605393	5.38911	9.35464	0.00222422	0.0075636
YOL163W	YOL163W	1.27575	2.62074	9.35128	0.0022283	0.00756811
YLR363C	NMD4	0.621159	5.00121	9.34792	0.00223239	0.00757722
YNL008C	ASI3	0.691722	6.71123	9.34047	0.00224147	0.00760329
YDR247W	VHS1	0.846501	5.96605	9.30127	0.00228995	0.00775313
YMR180C	CTL1	0.665447	5.47679	9.28644	0.00230857	0.00780152
YCR073W-A	SOL2	0.660317	6.33961	9.26791	0.00233204	0.0078759
YPL087W	YDC1	0.798905	7.31541	9.24897	0.00235628	0.00794291
YOR142W	LSC1	0.629673	8.30376	9.18871	0.00243512	0.00818824
YIL165C	YIL165C	0.721787	3.90638	9.16325	0.00246924	0.00829266
YLR219W	MSC3	0.629095	6.26539	9.15542	0.00247982	0.00832303
YEL005C	VAB2	0.637575	5.04841	9.14869	0.00248897	0.00834854
YDL146W	LDB17	0.642079	5.86182	9.14105	0.00249937	0.00837304
YHR189W	PTH1	0.818386	3.25906	9.11671	0.00253286	0.00847998
YJL082W	IML2	0.809737	6.82907	9.10438	0.00254999	0.00852676
YOR003W	YSP3	0.675468	4.63624	9.08087	0.00258297	0.00862476
YKL220C	FRE2	0.749646	3.71737	9.07401	0.00259268	0.00864279
YPR079W	MRL1	0.572856	5.54994	9.06899	0.00259981	0.00865589
YPL229W	YPL229W	0.744768	4.33071	9.04392	0.0026357	0.00876121
YBR222C	PCS60	0.58851	7.17091	9.03526	0.00264821	0.00879432
YAL062W	GDH3	0.889243	3.50002	9.03436	0.00264952	0.00879432
YMR020W	FMS1	0.979265	6.5931	8.98191	0.00272665	0.00902698
YFR033C	QCR6	0.689394	7.97502	8.98103	0.00272796	0.00902698
YLR436C	ECM30	0.664689	6.56853	8.96461	0.00275259	0.00910292
YER188W	YER188W	1.20438	3.9557	8.95708	0.00276397	0.00913495
YBR204C	LDH1	0.673811	6.2735	8.94343	0.0027847	0.00919784
YMR210W	YMR210W	0.65068	5.7649	8.93641	0.00279542	0.00922762
YGL228W	SHE10	0.567102	7.42183	8.9111	0.00283443	0.00934498
YJL139C	YUR1	0.56863	5.89347	8.90525	0.00284353	0.00936925
YOL128C	YGK3	0.665704	5.21107	8.8991	0.00285311	0.00939512
YPR003C	YPR003C	0.625071	5.36489	8.8918	0.00286454	0.00942232
YPR191W	QCR2	0.774549	8.0515	8.84759	0.00293476	0.0096405
YJR110W	YMR1	0.644335	5.61811	8.81552	0.00298678	0.00979353
YGR048W	UFD1	0.545913	6.53989	8.80501	0.00300404	0.00983818
YOR358W	HAP5	0.630932	4.82045	8.76445	0.00307158	0.010023
YBR151W	APD1	0.627272	7.60225	8.74983	0.00309631	0.0100899
YNL223W	ATG4	0.629031	4.9668	8.7498	0.00309636	0.0100899
YOL060C	MAM3	0.573337	6.58363	8.73665	0.00311876	0.0101463
YDR043C	NRG1	0.740274	6.02245	8.69164	0.00319673	0.010368
YGR154C	GTO1	0.669974	4.48001	8.69069	0.0031984	0.010368
YGL197W	MDS3	0.564738	7.04184	8.68868	0.00320192	0.0103713
YGR002C	SWC4	0.540404	5.88718	8.68232	0.00321312	0.0103907
YIL125W	KGD1	0.793784	7.93923	8.65572	0.00326037	0.0105372
YNL009W	IDP3	0.762958	4.00128	8.65086	0.00326907	0.0105553
YOR130C	ORT1	0.546325	5.96204	8.63528	0.00329715	0.0106371
YER035W	EDC2	0.732826	5.90319	8.60138	0.00335909	0.010824
YML057W	CMP2	0.618369	7.30191	8.54307	0.00346839	0.0111629
YHL036W	MUP3	1.10259	5.32373	8.52042	0.00351183	0.0112892
YLR299W	ECM38	0.681387	6.594	8.49356	0.00356406	0.0114367
YPL214C	THI6	0.592742	6.11049	8.47439	0.00360182	0.0115442
YOL038C-A	YOL038C-A	0.848061	2.33875	8.46802	0.00361444	0.0115778
YHR105W	YPT35	0.679156	4.04466	8.45676	0.00363689	0.0116359
YOR086C	TCB1	0.61302	8.16041	8.45541	0.0036396	0.0116377
YPL100W	ATG21	0.534638	5.84093	8.44066	0.00366922	0.0117255
YLR248W	RCK2	0.597551	7.24109	8.43892	0.00367275	0.0117298
YJL036W	SNX4	0.54056	6.44779	8.42598	0.00369898	0.0117927
YLL060C	GTT2	0.66174	3.85181	8.42474	0.0037015	0.0117938
YAL031C	GIP4	0.585455	5.77489	8.4046	0.00374272	0.0119111
YBR019C	GAL10	0.778571	3.27269	8.39413	0.00376435	0.0119728
YDL193W	NUS1	0.627117	6.35584	8.37594	0.0038022	0.0120861
YIL135C	VHS2	0.52454	5.85601	8.35926	0.00383727	0.0121904
YER076C	YER076C	0.569854	5.10447	8.35528	0.00384567	0.01221
YER078C	ICP55	0.548722	6.21117	8.34515	0.00386719	0.0122567
YBR056W-A	YBR056W-A	1.25045	7.43548	8.3281	0.00390365	0.0123578
YOL159C-A	YOL159C-A	0.714023	3.48782	8.27039	0.00402968	0.0127047
YLR102C	APC9	0.604158	4.96993	8.25566	0.0040625	0.0127932
YLR046C	YLR046C	0.645256	4.78657	8.25446	0.00406521	0.0127943
YCL051W	LRE1	0.599408	5.1376	8.25223	0.0040702	0.0128025
YMR092C	AIP1	0.585149	8.01664	8.24595	0.00408431	0.0128362
YDR272W	GLO2	0.674647	7.19688	8.24536	0.00408564	0.0128362
YKL157W	APE2	0.670924	8.26721	8.21299	0.00415916	0.013052
YGL126W	SCS3	0.841574	6.94445	8.20436	0.00417899	0.0130937
YGL125W	MET13	0.621255	6.66372	8.20404	0.00417973	0.0130937
YDL013W	SLX5	0.577141	6.12101	8.19322	0.00420473	0.0131568
YLR037C	PAU23	0.818113	3.13107	8.18528	0.00422318	0.0132069
YGL121C	GPG1	1.36792	3.73733	8.16469	0.00427137	0.0133345
YMR255W	GFD1	0.578814	6.48485	8.1535	0.00429782	0.0134093
YIL001W	YIL001W	0.582028	5.64685	8.14248	0.00432401	0.0134832
YLR271W	YLR271W	0.705131	4.4957	8.13901	0.00433229	0.0135013
YML020W	YML020W	0.636379	5.32678	8.1088	0.00440508	0.0137123
YBL050W	SEC17	0.582956	7.31932	8.09065	0.00444942	0.0138424
YGL038C	OCH1	0.570309	6.36914	8.08111	0.00447291	0.0139074
YDR512C	EMI1	0.724846	5.85925	8.08001	0.00447561	0.0139078
YDL046W	NPC2	0.563642	7.51005	8.07605	0.00448541	0.0139303
YOR131C	YOR131C	0.589899	6.30691	8.06766	0.00450622	0.0139869
YOR087W	YVC1	0.568005	6.86124	8.065	0.00451284	0.0139994
YMR197C	VTI1	0.551284	6.56318	8.05916	0.00452741	0.0140285
YCR076C	YCR076C	0.604944	5.11942	8.02354	0.00461733	0.0142989
YLR389C	STE23	0.540439	7.50637	8.01709	0.00463379	0.0143417
YBL029C-A	YBL029C-A	0.609895	6.18711	7.97009	0.00475565	0.0146685
YGR180C	RNR4	0.583099	9.30392	7.93132	0.00485862	0.0149605
YMR159C	ATG16	0.721406	3.19344	7.92728	0.0048695	0.0149854
YFR039C	YFR039C	0.515484	6.82421	7.9197	0.00488993	0.0150312
YGR109W-B	YGR109W-B	0.603547	4.49189	7.90606	0.00492695	0.0151091
YBR024W	SCO2	0.694655	5.2736	7.9025	0.00493664	0.0151232
YDR371W	CTS2	0.52838	5.67169	7.88077	0.00499631	0.0152973
YHR159W	TDA11	0.608016	4.87814	7.87493	0.00501247	0.0153294
YJR012C	YJR012C	0.688731	4.84213	7.85683	0.00506292	0.015475
YBR150C	TBS1	0.669728	6.14761	7.85436	0.00506984	0.0154874
YIL152W	YIL152W	0.68468	4.95804	7.83551	0.00512297	0.015632
YGL249W	ZIP2	1.03003	1.65557	7.83368	0.00512816	0.015635
YNL157W	IGO1	0.533613	7.12155	7.79598	0.00523626	0.0159327
YCR079W	PTC6	0.572884	4.9942	7.7633	0.00533184	0.0162144
YDL234C	GYP7	1.33112	8.66339	7.73498	0.00541613	0.0164338
YMR017W	SPO20	1.23095	1.57416	7.7207	0.00545913	0.0165498
YIR038C	GTT1	0.877283	7.10171	7.70229	0.00551507	0.0166965
YDL106C	PHO2	0.531788	6.0215	7.70126	0.00551824	0.0166968
YKL007W	CAP1	0.615446	7.56096	7.68441	0.00557	0.0168234
YHR086W	NAM8	0.550463	6.10022	7.67519	0.00559852	0.0168924
YOL096C	COQ3	0.597274	5.62889	7.67225	0.00560766	0.0169096
YDR262W	YDR262W	0.627651	6.7806	7.67134	0.00561046	0.0169096
YJL094C	KHA1	0.708077	6.8917	7.65852	0.0056505	0.0170113
YDR244W	PEX5	0.517313	6.1964	7.65275	0.00566858	0.0170562
YGL248W	PDE1	0.594658	6.77834	7.6502	0.00567661	0.0170709
YOR042W	CUE5	0.619744	7.35511	7.63996	0.00570892	0.0171585
YOL055C	THI20	0.541611	5.67816	7.6335	0.00572939	0.0172105
YMR004W	MVP1	0.562474	6.65291	7.63166	0.00573526	0.0172185
YGR053C	YGR053C	0.949535	3.70934	7.59834	0.0058422	0.0175007
YFL029C	CAK1	0.504273	5.51761	7.57359	0.00592298	0.017723
YJL023C	PET130	0.583939	5.18972	7.57156	0.00592965	0.0177332
YDR207C	UME6	0.515041	5.93983	7.55336	0.00598982	0.0178933
YPR199C	ARR1	0.545138	5.72228	7.55119	0.00599703	0.017905
YDL239C	ADY3	0.746375	4.18462	7.50669	0.00614704	0.0182923
YLR093C	NYV1	0.554162	6.93505	7.48516	0.00622094	0.0184918
YOL105C	WSC3	0.814049	5.44952	7.47892	0.00624257	0.0185357
YLR206W	ENT2	0.519904	7.43712	7.47453	0.00625781	0.0185708
YHR162W	YHR162W	0.572698	9.49645	7.47133	0.00626893	0.0185834
YLR107W	REX3	0.585859	6.28543	7.47011	0.00627319	0.0185858
YCR011C	ADP1	0.54156	7.54821	7.45857	0.00631352	0.0186951
YNR069C	BSC5	0.697336	4.09314	7.44299	0.00636841	0.0188473
YBR126W-B	YBR126W-B	0.650093	6.97487	7.44082	0.0063761	0.0188597
YMR258C	ROY1	0.553044	6.28656	7.43925	0.00638165	0.0188658
YDR460W	TFB3	0.506169	5.57145	7.43758	0.00638758	0.018873
YER063W	THO1	0.62704	7.3711	7.40199	0.00651519	0.0192212
YEL062W	NPR2	0.526281	5.29726	7.40174	0.00651609	0.0192212
YDR077W	SED1	0.61672	12.1917	7.39423	0.00654334	0.0192911
YIL042C	PKP1	0.596071	4.95373	7.38444	0.00657907	0.0193753
YPL171C	OYE3	0.823335	2.85437	7.36924	0.00663488	0.0195082
YLL058W	YLL058W	0.689921	5.55171	7.36692	0.00664346	0.0195224
YGL134W	PCL10	0.526791	5.51286	7.33393	0.0067665	0.0198624
YKL159C	RCN1	1.55815	6.49101	7.29932	0.00689805	0.0201937
YJL116C	NCA3	0.940934	2.04038	7.29682	0.00690768	0.0202109
YER098W	UBP9	0.769913	4.86191	7.29156	0.00692792	0.0202592
YKR051W	YKR051W	0.516369	5.46539	7.285	0.00695328	0.0203224
YJL083W	TAX4	0.679713	5.28785	7.28034	0.00697135	0.0203642
YJR061W	YJR061W	0.613934	4.66865	7.27726	0.00698328	0.020388
YDL123W	SNA4	0.628987	5.20625	7.27209	0.00700344	0.0204358
YMR121C	RPL15B	0.568524	6.31636	7.26669	0.00702453	0.0204863
YGL191W	COX13	0.686858	7.89189	7.24244	0.00712001	0.0207536
YIR027C	DAL1	1.0514	1.77386	7.20924	0.00725293	0.0211069
YDR470C	UGO1	0.554425	5.5203	7.20499	0.00727012	0.0211342
YPR145C-A	YPR145C-A	1.32405	4.30703	7.20396	0.00727427	0.0211349
YLR001C	YLR001C	0.521885	5.73745	7.20105	0.00728609	0.0211578
YKL020C	SPT23	0.551134	6.79362	7.18851	0.0073372	0.021272
YMR135C	GID8	0.699149	6.87447	7.17792	0.00738061	0.0213541
YDL087C	LUC7	0.546042	4.79447	7.17775	0.00738131	0.0213541
YIR029W	DAL2	0.739087	4.48785	7.17618	0.00738778	0.0213613
YLR174W	IDP2	0.935592	4.44264	7.16253	0.0074442	0.021513
YKL094W	YJU3	0.55478	7.56191	7.15665	0.00746866	0.0215721
YPR005C	HAL1	0.823241	4.48012	7.1332	0.00756695	0.0218211
YLR092W	SUL2	0.687839	4.2478	7.12748	0.00759115	0.0218792
YOR237W	HES1	1.35487	1.90072	7.12029	0.00762163	0.0219553
YMR272C	SCS7	0.784205	8.16302	7.09288	0.00773906	0.022258
YOR193W	PEX27	0.681158	4.73607	7.08782	0.00776095	0.0223091
YIL072W	HOP1	0.715246	3.79327	7.08225	0.00778512	0.0223513
YLR324W	PEX30	0.612754	6.74001	7.08199	0.00778624	0.0223513
YNR010W	CSE2	0.625569	5.23079	7.08159	0.00778801	0.0223513
YJL079C	PRY1	1.00102	7.1599	7.04947	0.00792889	0.0226856
YKR002W	PAP1	0.489875	6.66617	7.04791	0.0079358	0.0226856
YOR181W	LAS17	0.500179	6.03809	7.04761	0.0079371	0.0226856
YOL154W	ZPS1	0.677695	4.03388	7.00943	0.00810817	0.0230741
YHR002W	LEU5	0.672774	4.76247	7.0018	0.0081428	0.0231605
YNL077W	APJ1	1.00826	6.13136	6.97343	0.00827287	0.0235057
YER048W-A	ISD11	0.503153	6.49893	6.95312	0.00836731	0.0237491
YBL045C	COR1	0.642693	8.48059	6.94929	0.00838523	0.0237875
YDR129C	SAC6	0.66353	9.41766	6.94579	0.00840167	0.0238216
YOR352W	YOR352W	0.616369	5.67984	6.93482	0.00845334	0.0239305
YDR503C	LPP1	0.568149	5.11899	6.90688	0.00858646	0.0242946
YJL005W	CYR1	0.581675	7.23917	6.89309	0.00865296	0.02447
YGR010W	NMA2	0.500588	5.31995	6.88206	0.00870651	0.0246058
YKR030W	GMH1	0.500913	5.49277	6.88069	0.00871317	0.0246058
YGL179C	TOS3	0.70181	5.4963	6.88039	0.00871466	0.0246058
YMR291W	TDA1	0.84558	6.98802	6.87482	0.00874187	0.0246628
YMR158C-A	YMR158C-A	0.763807	2.19456	6.87417	0.00874504	0.0246628
YDL216C	RRI1	0.60287	4.59404	6.87346	0.00874851	0.0246628
YJL101C	GSH1	0.724807	7.46939	6.84729	0.00887758	0.0250006
YLR054C	OSW2	1.37164	4.65959	6.84355	0.00889618	0.0250269
YGR295C	COS6	0.509265	7.3879	6.84096	0.00890908	0.0250401
YGR015C	YGR015C	0.542573	5.06602	6.84075	0.00891015	0.0250401
YGL001C	ERG26	0.567991	8.16726	6.80727	0.00907875	0.0254742
YOL018C	TLG2	0.498859	5.16309	6.78832	0.00917563	0.025706
YLR099W-A	YLR099W-A	0.648226	5.29726	6.784	0.00919785	0.0257549
YHL006C	SHU1	0.680768	3.12717	6.7602	0.00932134	0.0260737
YNL074C	MLF3	0.584792	7.26309	6.75007	0.00937439	0.0261815
YHR190W	ERG9	0.488949	9.13736	6.74737	0.00938858	0.0262076
YMR008C	PLB1	0.849059	8.89058	6.74014	0.00942672	0.0263004
YDR173C	ARG82	0.817887	5.27436	6.71364	0.00956784	0.0266529
YHL027W	RIM101	0.549615	7.02573	6.70793	0.00959852	0.0267246
YDR285W	ZIP1	0.587102	4.6418	6.6998	0.00964238	0.0268329
YLL063C	AYT1	0.611285	4.28084	6.66192	0.00984946	0.0273529
YNL073W	MSK1	0.551446	6.49964	6.65071	0.00991165	0.0274738
YIL166C	YIL166C	0.869153	3.07008	6.63219	0.0100152	0.027742
YPR107C	YTH1	0.494973	5.30177	6.61836	0.0100933	0.0279379
YAR003W	SWD1	0.494016	5.96517	6.61734	0.0100991	0.0279379
YDL238C	GUD1	0.864099	4.67381	6.6057	0.0101653	0.0280716
YFR045W	YFR045W	0.548785	5.29516	6.60477	0.0101706	0.0280716
YJL149W	DAS1	0.523533	5.71132	6.59816	0.0102084	0.0281617
YOR040W	GLO4	0.61445	4.81399	6.5805	0.0103102	0.028428
YBR177C	EHT1	0.505313	8.58241	6.56079	0.010425	0.0287007
YIL121W	QDR2	0.844083	3.83655	6.55907	0.0104351	0.0287137
YJR078W	BNA2	0.706658	3.8093	6.54857	0.0104968	0.0288543
YPR040W	TIP41	0.471667	5.61452	6.54231	0.0105339	0.0289414
YDR377W	ATP17	0.58015	7.07425	6.51317	0.0107078	0.0293895
YER093C-A	AIM11	0.630174	4.32982	6.50389	0.0107639	0.0295283
YML118W	NGL3	0.909567	4.6109	6.4809	0.010904	0.029852
YKR053C	YSR3	0.727	3.72665	6.47963	0.0109118	0.0298583
YOR215C	AIM41	0.613563	6.48081	6.46362	0.0110105	0.0301132
YJL089W	SIP4	0.918413	2.42828	6.46114	0.0110259	0.03014
YNL270C	ALP1	0.675451	2.93684	6.44723	0.0111125	0.0303309
YHL002W	HSE1	0.473163	6.74204	6.44545	0.0111237	0.0303331
YPR081C	GRS2	0.510861	5.91113	6.44438	0.0111304	0.0303336
YOR124C	UBP2	0.538373	7.18169	6.43235	0.011206	0.0305199
YOL110W	SHR5	0.605823	4.86702	6.43156	0.011211	0.0305199
YGR117C	YGR117C	0.581991	6.64113	6.41456	0.0113188	0.0307844
YOR070C	GYP1	0.479235	5.93987	6.40745	0.0113642	0.0308776
YIL164C	NIT1	0.577702	4.11606	6.37918	0.0115467	0.0313261
YGR222W	PET54	0.53724	5.49858	6.33874	0.0118129	0.0319803
YBR290W	BSD2	0.503451	6.64539	6.33835	0.0118155	0.0319803
YER041W	YEN1	0.531203	5.30318	6.31566	0.0119677	0.0323545
YPR028W	YOP1	0.550233	9.10477	6.30059	0.0120698	0.0325655
YPL002C	SNF8	0.453959	5.81569	6.29799	0.0120875	0.0325971
YDL133W	SRF1	0.567758	5.6703	6.27716	0.0122304	0.0329496
YNL242W	ATG2	0.591631	5.66317	6.2762	0.0122371	0.0329511
YKR031C	SPO14	0.520263	6.31195	6.27435	0.0122498	0.0329689
YMR295C	YMR295C	0.530672	8.42294	6.26721	0.0122992	0.0330527
YOR155C	ISN1	0.56646	6.74301	6.24731	0.0124382	0.0333929
YMR150C	IMP1	0.464516	5.60003	6.22535	0.0125934	0.0337549
YLR254C	NDL1	0.612638	5.23949	6.22471	0.012598	0.0337549
YLR118C	YLR118C	0.522418	6.39936	6.22153	0.0126206	0.0337987
YLR450W	HMG2	0.511414	6.82291	6.20495	0.0127394	0.0340661
YMR052W	FAR3	0.587121	4.25702	6.19172	0.012835	0.0342651
YDR105C	TMS1	0.478284	6.72259	6.19115	0.0128391	0.0342651
YGR026W	YGR026W	0.58571	8.03462	6.17755	0.0129381	0.0345123
YML013W	UBX2	0.493906	6.5533	6.17538	0.012954	0.0345319
YLR165C	PUS5	0.554404	4.17904	6.1748	0.0129582	0.0345319
YCL041C	YCL041C	0.688905	2.51885	6.1681	0.0130074	0.0346459
YER010C	YER010C	0.490028	5.56878	6.13353	0.0132642	0.0352604
YGL128C	CWC23	0.533905	4.54944	6.12434	0.0133333	0.0354093
YER141W	COX15	0.694806	7.79785	6.12151	0.0133547	0.0354485
YMR022W	UBC7	0.581602	6.96504	6.11525	0.013402	0.0355569
YPL249C	GYP5	0.58205	5.86396	6.09339	0.0135688	0.0359464
YBR165W	UBS1	0.55054	5.41105	6.08349	0.0136451	0.036113
YML042W	CAT2	0.659213	4.1489	6.07897	0.01368	0.0361879
YGR062C	COX18	0.555836	5.49667	6.06484	0.0137899	0.0364608
YHR028C	DAP2	0.562982	7.90731	6.05206	0.0138901	0.0367002
YMR302C	YME2	0.483312	6.84057	6.0319	0.0140496	0.0370386
YLR454W	FMP27	0.609418	7.26566	6.02378	0.0141144	0.0371731
YAL008W	FUN14	0.648201	5.84103	5.99631	0.0143358	0.0376829
YDR323C	PEP7	0.56599	4.75786	5.93003	0.014885	0.0390316
YDL076C	RXT3	0.485324	5.82342	5.9276	0.0149056	0.0390651
YNR019W	ARE2	0.539709	8.95929	5.92636	0.014916	0.0390651
YOR208W	PTP2	0.678634	6.26439	5.92427	0.0149337	0.0390651
YCL035C	GRX1	0.711345	8.05438	5.92425	0.0149339	0.0390651
YOR349W	CIN1	0.758655	5.17025	5.92327	0.0149422	0.0390679
YDR540C	IRC4	0.664448	3.73173	5.91065	0.0150496	0.0393297
YJR085C	YJR085C	0.552448	7.32288	5.90748	0.0150767	0.0393816
YKL038W	RGT1	0.462305	5.96013	5.89922	0.0151476	0.0395286
YDR254W	CHL4	0.540052	4.72672	5.88155	0.0153004	0.0398646
YDR423C	CAD1	0.497012	6.10336	5.88091	0.0153059	0.0398646
YGL167C	PMR1	0.477322	8.20046	5.87383	0.0153676	0.0399868
YLL040C	VPS13	0.573882	7.59642	5.87105	0.0153919	0.0400308
YPR025C	CCL1	0.506635	5.73918	5.86703	0.015427	0.0401029
YKL025C	PAN3	0.438286	6.19658	5.836	0.0157015	0.040738
YER136W	GDI1	0.496906	8.39176	5.82793	0.0157737	0.0409056
YBR253W	SRB6	0.493763	5.49388	5.82073	0.0158384	0.0410158
YOR230W	WTM1	0.57469	9.75123	5.81375	0.0159013	0.0411577
YBR111C	YSA1	0.531955	8.17374	5.81105	0.0159258	0.0411936
YGL208W	SIP2	0.659802	5.10697	5.81054	0.0159304	0.0411936
YIR015W	RPR2	0.58034	3.67018	5.79731	0.0160507	0.041465
YPL149W	ATG5	0.880943	7.12975	5.79426	0.0160785	0.0415134
YLR395C	COX8	0.613918	7.16579	5.79358	0.0160848	0.0415134
YBR211C	AME1	0.573699	5.47172	5.79139	0.0161049	0.0415307
YDL197C	ASF2	0.493213	5.34201	5.79033	0.0161145	0.0415307
YOR089C	VPS21	0.504276	7.15882	5.77337	0.0162708	0.0418934
YHR044C	DOG1	0.604325	4.4436	5.76851	0.0163159	0.0419695
YOR023C	AHC1	0.449069	5.97822	5.71448	0.0168255	0.0431984
YOL116W	MSN1	0.476535	5.47502	5.71448	0.0168256	0.0431984
YMR252C	YMR252C	0.690852	4.68329	5.69528	0.0170106	0.043632
YFL033C	RIM15	0.440063	6.14025	5.68134	0.0171463	0.0439175
YPL107W	YPL107W	0.47079	5.03084	5.67696	0.0171891	0.0440063
YJL093C	TOK1	0.447156	6.51188	5.64005	0.0175548	0.0449
YBR145W	ADH5	0.579595	6.70951	5.63363	0.0176191	0.0450432
YKL208W	CBT1	0.475107	4.93327	5.61649	0.0177923	0.0454645
YGL196W	DSD1	0.499947	6.6458	5.6148	0.0178094	0.0454653
YGR206W	MVB12	0.48797	4.93765	5.61027	0.0178555	0.0455615
YCR007C	YCR007C	1.17865	5.30176	5.6036	0.0179236	0.0457136
YNR045W	PET494	0.491601	5.29724	5.60035	0.0179569	0.045777
YPL219W	PCL8	0.559897	4.74324	5.59762	0.0179849	0.0458051
YDR253C	MET32	0.823842	2.99211	5.59491	0.0180128	0.0458347
YDR133C	YDR133C	1.14157	5.43089	5.58932	0.0180703	0.0459578
YDR125C	ECM18	0.551417	4.34761	5.56818	0.0182898	0.0464503
YBR170C	NPL4	0.482713	6.44767	5.5613	0.0183618	0.0465895
YGL161C	YIP5	0.469151	7.09259	5.55703	0.0184066	0.0466595
YNL253W	TEX1	0.430996	5.79696	5.55125	0.0184675	0.04677
YDR517W	GRH1	0.46159	6.94077	5.54936	0.0184875	0.0467986
YER144C	UBP5	0.459491	6.42668	5.54212	0.0185641	0.0469705
YDL128W	VCX1	0.483757	7.7907	5.53536	0.0186359	0.0470861
YIL071C	PCI8	0.531858	4.79417	5.52339	0.0187639	0.0473652
YHR113W	APE4	0.580478	7.13523	5.51533	0.0188505	0.0475395
YPL015C	HST2	0.4381	6.69651	5.505	0.0189622	0.0477989
YDR005C	MAF1	0.443264	6.60487	5.44352	0.0196411	0.0493262
YCR036W	RBK1	0.458899	6.98483	5.44034	0.0196768	0.04937
YOR128C	ADE2	0.51725	9.89889	5.42532	0.0198468	0.049773
YIL033C	BCY1	0.525941	7.72984	5.42453	0.0198558	0.049773
YLR047C	FRE8	0.458851	5.35979	5.42327	0.0198701	0.0497858

## Sheet: Na+_Ca2+ common
YLR194C
YNR032W
YER184C
YLR142W
YBR182C
YDL173W
YJR106W
YOL025W
YOL164W
YKL218C
YKL001C
YPR198W
YOR328W
YMR036C
YPR001W
YDR293C
YBL080C
YHR071W
YPR193C
YBR287W
YHR116W
YNL204C
YPL270W
YHR131C
YLR317W
YDR036C
YLL056C
YJR122W
YER142C
YMR311C
YMR095C
YBR114W
YOL107W
YDL210W
YMR002W
YNL279W
YNR058W
YOL100W
YIL153W
YNR060W
YPL104W
YLR211C
YPL137C
YCL027W
YLL057C
YPL077C
YDR090C
YFR020W
YLR315W
YCL043C
YOR177C
YHR050W
YHR150W
YFL041W-A
YHL042W
YAL054C
YDL119C
YFR007W
YDR350C
YOL011W
YNL128W
YDL109C
YFL055W
YNL203C
YER139C
YDR288W
YOL009C
YML030W
YBR122C
YGL098W
YNR064C
YPR121W
YKL087C
YDR438W
YOL026C
YNL230C
YPL005W
YPR168W
YLR260W
YDL138W
YBL075C
YDR525W-A
YER051W
YDR430C
YBL013W
YMR293C
YDR027C
YOL126C
YDL190C
YDR270W
YIL146C
YLR422W
YCL004W
YGR046W
